# Supplementary material for: Bright multicolor labeling of neuronal circuits with fluorescent proteins and chemical tags
Source: eLife. 2018 Nov 20;7:e40350. doi: 10.7554/eLife.40350 (PMC6245733; doi:10.7554/eLife.40350)
Supplement: Figure 1—source data 1. [file elife-40350-fig1-data1.xlsx]

## Sheet: Figure 1 - source data 1
0 copies / cell / color						0.1 copies / cell / color						0.2 copies / cell / color						0.5 copies / cell / color						1 copies / cell / color						2 copies / cell / color						4 copies / cell / color						6 copies / cell / color						8 copies / cell / color
"Cell" #	B	G	R			"Cell" #	B	G	R			"Cell" #	B	G	R			"Cell" #	B	G	R			"Cell" #	B	G	R			"Cell" #	B	G	R			"Cell" #	B	G	R			"Cell" #	B	G	R			"Cell" #	B
1	0	0	0			1	0	0	0			1	0	0	0			1	0	1	0			1	1	0	1			1	0	1	4			1	5	7	4			1	7	4	5			1	10
2	0	0	0			2	0	0	1			2	1	0	0			2	2	1	0			2	0	1	1			2	1	0	1			2	7	5	5			2	6	6	2			2	11
3	0	0	0			3	0	0	0			3	0	0	0			3	1	0	1			3	1	1	0			3	2	1	3			3	5	4	2			3	3	5	3			3	8
4	0	0	0			4	0	0	0			4	0	1	2			4	2	1	0			4	0	0	2			4	4	0	2			4	3	5	2			4	5	6	6			4	10
5	0	0	0			5	0	0	0			5	0	1	1			5	0	1	0			5	0	1	1			5	2	2	2			5	2	3	6			5	6	9	7			5	9
6	0	0	0			6	0	0	0			6	0	0	0			6	0	0	1			6	0	0	1			6	0	4	2			6	2	1	0			6	9	7	9			6	5
7	0	0	0			7	0	0	0			7	0	0	0			7	0	1	0			7	1	3	2			7	2	2	0			7	3	1	5			7	7	6	2			7	12
8	0	0	0			8	0	1	0			8	0	0	0			8	1	0	0			8	0	2	1			8	1	5	1			8	3	5	4			8	5	8	4			8	4
9	0	0	0			9	0	1	0			9	0	0	1			9	1	1	0			9	0	2	0			9	0	2	4			9	7	6	1			9	9	5	5			9	10
10	0	0	0			10	0	1	0			10	0	0	0			10	0	0	0			10	0	2	0			10	2	2	2			10	4	4	7			10	2	6	5			10	7
11	0	0	0			11	0	0	0			11	0	0	0			11	0	0	1			11	0	0	1			11	1	1	2			11	2	4	6			11	4	4	5			11	5
12	0	0	0			12	0	0	0			12	0	0	0			12	0	0	1			12	0	0	0			12	1	2	2			12	4	2	4			12	5	5	3			12	8
13	0	0	0			13	0	0	0			13	1	1	0			13	0	0	0			13	0	1	0			13	5	1	2			13	5	2	1			13	6	6	3			13	8
14	0	0	0			14	0	0	0			14	0	0	0			14	0	0	0			14	2	2	2			14	1	1	1			14	2	5	3			14	3	7	6			14	9
15	0	0	0			15	0	0	1			15	0	0	0			15	1	1	0			15	2	1	3			15	2	4	2			15	3	4	5			15	3	3	6			15	6
16	0	0	0			16	1	0	0			16	0	0	0			16	2	0	0			16	3	0	0			16	0	1	3			16	3	6	4			16	3	11	11			16	8
17	0	0	0			17	0	0	0			17	0	0	0			17	1	1	0			17	2	2	0			17	0	2	0			17	4	3	6			17	6	7	6			17	11
18	0	0	0			18	0	0	0			18	0	0	0			18	0	0	0			18	1	1	1			18	1	0	2			18	5	2	3			18	4	6	9			18	10
19	0	0	0			19	0	0	0			19	0	0	0			19	0	0	0			19	0	0	1			19	1	3	1			19	3	6	5			19	6	6	7			19	11
20	0	0	0			20	0	1	0			20	0	0	0			20	3	0	0			20	1	1	3			20	0	1	1			20	3	3	3			20	3	5	6			20	12
21	0	0	0			21	0	0	0			21	0	0	0			21	0	1	0			21	2	2	0			21	1	1	4			21	6	6	7			21	4	4	7			21	7
22	0	0	0			22	0	0	0			22	0	0	1			22	1	0	1			22	1	2	0			22	5	0	5			22	3	4	2			22	6	8	5			22	7
23	0	0	0			23	0	0	1			23	0	0	0			23	0	0	0			23	2	2	2			23	4	3	3			23	3	3	2			23	4	4	9			23	6
24	0	0	0			24	0	0	0			24	0	0	1			24	0	0	1			24	1	3	1			24	5	7	1			24	5	5	6			24	7	9	6			24	6
25	0	0	0			25	0	0	0			25	0	1	0			25	1	1	0			25	1	0	1			25	0	2	5			25	6	4	6			25	6	5	4			25	9
26	0	0	0			26	0	0	0			26	0	0	0			26	0	0	0			26	1	1	0			26	0	5	3			26	7	8	2			26	7	5	4			26	6
27	0	0	0			27	0	0	0			27	1	0	0			27	1	1	0			27	1	2	2			27	3	0	0			27	2	4	4			27	7	6	13			27	8
28	0	0	0			28	0	0	1			28	1	0	0			28	0	0	0			28	0	2	1			28	2	1	0			28	4	4	2			28	7	7	8			28	7
29	0	0	0			29	0	0	0			29	0	0	0			29	0	0	1			29	2	0	1			29	1	1	1			29	1	3	2			29	5	7	6			29	5
30	0	0	0			30	0	0	0			30	1	0	0			30	0	1	0			30	1	1	2			30	0	0	2			30	3	5	3			30	7	4	6			30	11
31	0	0	0			31	0	0	0			31	0	0	0			31	0	0	0			31	1	0	1			31	1	0	0			31	2	1	4			31	7	3	4			31	3
32	0	0	0			32	0	2	0			32	0	0	0			32	0	1	0			32	1	1	0			32	2	1	1			32	6	1	4			32	5	6	6			32	4
33	0	0	0			33	1	0	0			33	0	0	0			33	2	0	0			33	2	0	1			33	3	1	2			33	2	6	2			33	7	7	10			33	7
34	0	0	0			34	0	1	0			34	1	0	0			34	0	0	0			34	1	0	1			34	1	3	2			34	4	2	4			34	4	1	7			34	13
35	0	0	0			35	0	0	0			35	0	0	0			35	1	0	1			35	1	1	1			35	2	6	5			35	4	2	6			35	7	8	7			35	7
36	0	0	0			36	0	0	0			36	1	0	1			36	1	0	0			36	0	0	0			36	4	1	1			36	3	9	3			36	10	5	10			36	6
37	0	0	0			37	0	0	0			37	0	1	0			37	0	0	0			37	3	1	2			37	4	2	4			37	3	4	9			37	12	6	7			37	7
38	0	0	0			38	0	0	0			38	0	0	0			38	0	0	1			38	1	0	1			38	1	1	3			38	2	0	3			38	6	6	10			38	6
39	0	0	0			39	0	0	0			39	0	0	0			39	0	0	1			39	1	0	0			39	3	1	3			39	2	3	3			39	12	2	4			39	14
40	0	0	0			40	0	0	0			40	0	1	0			40	1	0	0			40	0	2	0			40	2	2	2			40	2	7	3			40	6	9	1			40	4
41	0	0	0			41	0	0	0			41	0	2	1			41	0	0	0			41	2	0	1			41	2	4	4			41	4	5	5			41	1	4	7			41	3
42	0	0	0			42	0	0	0			42	1	0	0			42	0	0	1			42	1	1	0			42	3	3	2			42	5	3	4			42	8	5	3			42	12
43	0	0	0			43	0	0	0			43	0	0	0			43	0	0	1			43	0	0	0			43	3	3	4			43	2	6	2			43	8	5	5			43	8
44	0	0	0			44	0	0	0			44	1	1	1			44	0	0	0			44	0	2	1			44	2	4	1			44	3	2	4			44	6	4	5			44	6
45	0	0	0			45	0	0	0			45	0	0	1			45	1	1	1			45	1	1	0			45	1	2	1			45	7	4	6			45	8	8	12			45	9
46	0	0	0			46	1	0	0			46	0	0	0			46	1	0	0			46	3	0	0			46	4	0	2			46	5	5	8			46	11	6	7			46	10
47	0	0	0			47	0	0	0			47	0	0	0			47	0	2	1			47	1	0	0			47	2	1	0			47	3	9	3			47	4	7	2			47	9
48	0	0	0			48	0	0	0			48	0	1	0			48	1	0	0			48	0	1	1			48	2	0	2			48	6	1	2			48	11	8	3			48	5
49	0	0	0			49	0	0	0			49	0	0	0			49	0	0	0			49	0	1	0			49	4	3	2			49	3	6	3			49	4	8	7			49	10
50	0	0	0			50	0	0	0			50	0	0	0			50	0	2	0			50	0	1	0			50	0	0	2			50	0	3	3			50	4	6	7			50	15
51	0	0	0			51	2	1	0			51	0	1	0			51	1	2	2			51	0	5	2			51	3	1	3			51	7	5	5			51	7	5	4			51	9
52	0	0	0			52	0	0	0			52	1	0	0			52	0	0	0			52	0	1	2			52	1	2	3			52	4	6	3			52	6	4	5			52	15
53	0	0	0			53	0	0	1			53	0	0	0			53	2	1	0			53	1	0	0			53	2	1	2			53	3	3	2			53	2	5	5			53	9
54	0	0	0			54	0	1	0			54	0	0	1			54	2	1	0			54	2	2	0			54	1	3	2			54	6	1	4			54	8	6	4			54	13
55	0	0	0			55	1	0	0			55	0	1	1			55	0	1	1			55	0	1	4			55	3	2	4			55	5	5	3			55	6	8	4			55	8
56	0	0	0			56	0	0	0			56	0	0	0			56	0	0	0			56	0	2	0			56	2	3	2			56	2	4	2			56	3	3	8			56	11
57	0	0	0			57	0	0	0			57	1	0	0			57	0	1	2			57	0	0	1			57	3	2	3			57	10	2	7			57	8	2	6			57	10
58	0	0	0			58	0	0	0			58	0	0	0			58	0	0	1			58	0	0	0			58	4	1	1			58	4	2	3			58	3	9	6			58	10
59	0	0	0			59	0	0	0			59	0	1	1			59	0	1	1			59	0	1	2			59	1	0	1			59	6	1	5			59	5	9	6			59	7
60	0	0	0			60	1	0	0			60	0	1	0			60	0	0	2			60	3	3	1			60	1	2	1			60	5	8	5			60	9	5	9			60	6
61	0	0	0			61	0	0	0			61	1	0	0			61	1	0	0			61	1	1	1			61	1	2	1			61	3	5	3			61	9	3	8			61	9
62	0	0	0			62	0	0	0			62	0	0	0			62	2	0	2			62	2	0	2			62	0	1	3			62	3	6	4			62	6	9	7			62	6
63	0	0	0			63	0	0	0			63	0	0	0			63	1	0	1			63	1	0	0			63	4	1	1			63	1	4	5			63	6	7	6			63	8
64	0	0	0			64	1	0	0			64	0	0	1			64	1	0	0			64	2	3	1			64	3	2	1			64	7	4	2			64	5	9	8			64	6
65	0	0	0			65	1	0	0			65	0	0	0			65	1	0	0			65	1	0	3			65	1	2	0			65	4	5	4			65	4	6	4			65	6
66	0	0	0			66	0	0	0			66	0	0	0			66	0	0	1			66	0	2	3			66	0	4	2			66	3	2	4			66	5	1	6			66	3
67	0	0	0			67	0	0	0			67	0	0	0			67	0	0	1			67	2	0	0			67	2	3	0			67	8	7	3			67	4	4	8			67	6
68	0	0	0			68	0	0	0			68	0	0	0			68	0	2	0			68	1	2	1			68	2	0	0			68	2	3	5			68	5	5	4			68	5
69	0	0	0			69	0	0	0			69	0	0	0			69	0	0	2			69	0	1	0			69	3	0	6			69	7	4	3			69	7	7	5			69	2
70	0	0	0			70	0	0	0			70	0	1	1			70	0	0	0			70	2	1	1			70	1	3	3			70	6	5	2			70	7	8	7			70	7
71	0	0	0			71	0	0	0			71	0	0	0			71	0	0	1			71	1	1	0			71	0	3	1			71	4	2	7			71	5	8	4			71	9
72	0	0	0			72	0	0	0			72	1	0	0			72	0	0	0			72	1	1	0			72	0	5	3			72	2	3	3			72	3	12	9			72	6
73	0	0	0			73	0	0	0			73	0	0	0			73	0	1	1			73	0	0	1			73	1	2	1			73	2	8	2			73	4	11	3			73	11
74	0	0	0			74	1	0	1			74	1	0	0			74	0	0	1			74	0	2	0			74	4	4	2			74	0	2	5			74	3	5	7			74	5
75	0	0	0			75	0	0	0			75	0	0	0			75	0	0	0			75	0	0	1			75	2	2	1			75	8	7	6			75	3	3	7			75	7
76	0	0	0			76	0	0	0			76	0	1	0			76	0	0	0			76	0	3	0			76	3	0	0			76	3	6	5			76	7	6	5			76	4
77	0	0	0			77	0	0	2			77	0	1	0			77	0	1	0			77	0	1	2			77	3	0	3			77	3	7	4			77	6	3	6			77	6
78	0	0	0			78	0	0	0			78	1	0	1			78	0	0	0			78	0	1	1			78	2	5	1			78	5	5	2			78	9	6	3			78	9
79	0	0	0			79	0	1	0			79	0	0	0			79	0	1	0			79	1	0	1			79	4	2	1			79	2	5	6			79	10	4	5			79	6
80	0	0	0			80	0	0	0			80	0	1	0			80	2	0	1			80	1	0	0			80	2	1	0			80	4	5	4			80	9	9	8			80	6
81	0	0	0			81	0	0	1			81	0	0	0			81	2	0	0			81	3	1	3			81	3	1	2			81	4	3	5			81	2	5	4			81	6
82	0	0	0			82	0	0	0			82	0	0	1			82	0	3	1			82	2	0	0			82	2	3	3			82	5	3	6			82	6	10	4			82	8
83	0	0	0			83	0	0	0			83	1	0	0			83	0	2	1			83	0	2	3			83	3	3	0			83	4	5	0			83	6	7	4			83	7
84	0	0	0			84	0	0	0			84	0	0	0			84	0	0	3			84	2	1	1			84	1	0	0			84	2	2	1			84	5	2	3			84	7
85	0	0	0			85	0	0	0			85	0	0	0			85	0	1	3			85	1	2	1			85	1	2	2			85	1	7	2			85	4	7	7			85	8
86	0	0	0			86	0	0	0			86	0	0	1			86	1	0	0			86	0	1	0			86	3	2	1			86	4	4	7			86	9	11	8			86	16
87	0	0	0			87	0	1	0			87	0	0	0			87	0	1	0			87	2	1	1			87	0	1	1			87	0	2	5			87	3	11	7			87	9
88	0	0	0			88	0	0	0			88	0	0	2			88	0	1	0			88	2	1	1			88	2	2	6			88	3	2	1			88	2	8	12			88	9
89	0	0	0			89	0	0	0			89	0	1	1			89	0	1	1			89	0	0	0			89	2	1	0			89	4	3	3			89	6	4	5			89	5
90	0	0	0			90	0	0	0			90	2	0	0			90	1	1	0			90	2	1	1			90	6	3	2			90	6	6	5			90	9	7	9			90	10
91	0	0	0			91	0	0	0			91	0	0	0			91	1	0	1			91	1	2	1			91	5	2	3			91	3	3	1			91	8	7	11			91	4
92	0	0	0			92	0	1	0			92	0	0	0			92	0	2	0			92	1	0	1			92	1	4	1			92	2	4	4			92	3	2	3			92	5
93	0	0	0			93	0	0	0			93	0	1	0			93	1	1	2			93	0	2	1			93	2	1	5			93	7	7	7			93	11	5	5			93	9
94	0	0	0			94	0	0	0			94	0	0	0			94	1	0	0			94	1	0	0			94	1	3	0			94	1	6	8			94	2	4	5			94	11
95	0	0	0			95	0	0	0			95	0	0	1			95	1	1	2			95	1	0	0			95	1	1	0			95	8	5	3			95	6	10	4			95	6
96	0	0	0			96	0	0	0			96	2	1	0			96	0	0	2			96	3	0	2			96	1	2	3			96	3	4	6			96	2	13	6			96	13
97	0	0	0			97	0	0	0			97	0	0	1			97	1	1	0			97	0	0	1			97	1	3	1			97	5	3	6			97	7	3	6			97	12
98	0	0	0			98	0	0	0			98	1	1	1			98	0	2	0			98	2	3	0			98	3	1	2			98	4	7	4			98	5	4	5			98	7
99	0	0	0			99	0	0	0			99	1	0	0			99	0	3	0			99	0	1	2			99	4	4	3			99	7	7	1			99	5	6	7			99	3
100	0	0	0			100	0	0	0			100	0	1	0			100	1	1	0			100	0	1	0			100	3	2	1			100	1	5	2			100	5	7	5			100	11
101	0	0	0			101	0	0	0			101	0	0	0			101	1	0	1			101	0	1	3			101	2	4	3			101	8	2	5			101	8	2	1			101	4
102	0	0	0			102	1	1	0			102	0	0	0			102	1	0	0			102	3	1	0			102	3	5	2			102	3	2	3			102	4	5	4			102	5
103	0	0	0			103	0	0	0			103	1	0	1			103	0	1	0			103	2	1	1			103	1	0	3			103	7	6	7			103	4	9	7			103	7
104	0	0	0			104	0	0	0			104	0	0	0			104	0	0	0			104	4	2	1			104	1	2	0			104	3	3	5			104	5	5	7			104	9
105	0	0	0			105	0	0	0			105	0	1	0			105	0	1	0			105	1	1	2			105	1	2	2			105	4	1	2			105	8	7	6			105	10
106	0	0	0			106	0	0	0			106	0	1	0			106	0	0	0			106	2	2	1			106	3	3	2			106	1	4	7			106	8	9	5			106	6
107	0	0	0			107	0	0	0			107	0	0	0			107	0	0	0			107	0	0	0			107	2	1	4			107	3	2	1			107	8	4	8			107	3
108	0	0	0			108	0	0	0			108	0	0	0			108	0	0	1			108	2	0	5			108	0	2	4			108	5	6	3			108	9	4	4			108	7
109	0	0	0			109	0	0	0			109	0	0	0			109	1	0	1			109	2	1	1			109	1	2	3			109	1	2	3			109	8	5	1			109	9
110	0	0	0			110	0	0	0			110	0	0	0			110	1	1	1			110	1	1	0			110	2	2	2			110	3	4	3			110	6	3	3			110	6
111	0	0	0			111	0	0	1			111	1	0	0			111	1	0	1			111	0	0	0			111	4	1	7			111	5	3	7			111	5	5	11			111	6
112	0	0	0			112	1	0	0			112	0	0	0			112	2	0	0			112	3	1	2			112	5	2	1			112	4	3	9			112	9	3	3			112	8
113	0	0	0			113	0	0	0			113	0	0	0			113	0	0	0			113	0	3	0			113	3	1	3			113	4	4	4			113	5	5	11			113	9
114	0	0	0			114	0	0	0			114	0	0	0			114	1	1	0			114	0	0	2			114	1	1	1			114	6	6	4			114	7	4	5			114	10
115	0	0	0			115	0	1	0			115	0	0	0			115	0	1	1			115	0	1	1			115	1	2	1			115	5	2	2			115	5	6	5			115	9
116	0	0	0			116	0	0	0			116	1	0	0			116	1	2	0			116	1	1	2			116	3	0	3			116	5	6	7			116	6	7	6			116	8
117	0	0	0			117	0	0	0			117	0	0	1			117	0	0	1			117	0	1	1			117	5	3	3			117	5	5	4			117	5	6	2			117	8
118	0	0	0			118	0	0	0			118	0	0	0			118	0	1	0			118	1	2	1			118	3	4	1			118	2	4	1			118	7	7	9			118	10
119	0	0	0			119	0	0	0			119	0	0	0			119	0	1	1			119	1	3	2			119	1	1	1			119	5	3	6			119	8	8	10			119	13
120	0	0	0			120	0	0	1			120	0	0	0			120	0	0	1			120	4	2	2			120	2	0	3			120	2	3	5			120	4	4	4			120	7
121	0	0	0			121	0	0	0			121	0	0	0			121	0	0	1			121	1	1	0			121	2	3	3			121	2	3	5			121	11	5	5			121	14
122	0	0	0			122	0	0	0			122	1	0	0			122	2	0	2			122	0	1	1			122	2	1	4			122	6	4	5			122	5	8	8			122	8
123	0	0	0			123	0	0	0			123	0	0	1			123	1	0	0			123	0	0	2			123	2	2	4			123	5	4	2			123	7	3	5			123	7
124	0	0	0			124	0	0	0			124	0	0	0			124	0	1	1			124	2	1	1			124	0	2	0			124	6	4	4			124	5	3	6			124	7
125	0	0	0			125	0	0	1			125	0	0	0			125	0	0	0			125	0	2	2			125	4	0	1			125	3	2	5			125	8	3	3			125	8
126	0	0	0			126	0	0	0			126	1	0	0			126	1	1	0			126	0	2	1			126	1	4	2			126	2	1	3			126	5	7	8			126	12
127	0	0	0			127	0	0	0			127	0	0	0			127	3	1	0			127	2	0	1			127	0	1	5			127	4	3	2			127	11	8	2			127	9
128	0	0	0			128	0	0	0			128	0	0	1			128	1	0	0			128	2	1	0			128	4	0	2			128	2	3	2			128	10	8	3			128	12
129	0	0	0			129	0	0	0			129	0	1	0			129	0	0	0			129	0	0	1			129	2	1	1			129	6	8	8			129	4	5	4			129	10
130	0	0	0			130	0	0	0			130	1	0	0			130	1	1	0			130	3	1	0			130	2	0	2			130	4	4	4			130	7	4	7			130	11
131	0	0	0			131	0	0	1			131	0	0	0			131	1	0	0			131	2	3	0			131	2	0	2			131	4	9	5			131	4	9	6			131	9
132	0	0	0			132	0	0	0			132	0	0	0			132	0	0	0			132	2	4	1			132	1	1	0			132	5	3	6			132	4	4	2			132	10
133	0	0	0			133	0	0	0			133	0	0	1			133	1	0	0			133	1	2	2			133	2	4	1			133	4	6	4			133	3	5	8			133	10
134	0	0	0			134	0	0	0			134	0	0	0			134	2	0	0			134	1	0	0			134	2	3	3			134	5	8	2			134	4	11	8			134	7
135	0	0	0			135	0	0	0			135	0	0	0			135	2	0	0			135	2	3	0			135	3	2	4			135	2	4	1			135	9	7	7			135	12
136	0	0	0			136	0	0	0			136	0	0	0			136	0	1	0			136	1	2	2			136	2	2	2			136	6	1	2			136	7	8	5			136	7
137	0	0	0			137	1	0	1			137	0	0	0			137	0	0	0			137	1	1	4			137	0	3	2			137	5	6	6			137	6	6	3			137	5
138	0	0	0			138	0	0	0			138	0	0	1			138	0	0	1			138	1	1	1			138	5	3	2			138	9	3	1			138	4	2	4			138	11
139	0	0	0			139	1	0	0			139	0	0	1			139	0	0	1			139	2	0	3			139	2	2	3			139	3	3	3			139	4	8	3			139	13
140	0	0	0			140	0	1	0			140	0	1	0			140	3	0	1			140	3	1	0			140	3	5	2			140	3	2	4			140	9	3	6			140	4
141	0	0	0			141	0	0	0			141	0	0	0			141	1	0	1			141	1	1	0			141	2	3	4			141	2	1	4			141	8	10	9			141	1
142	0	0	0			142	0	0	0			142	0	1	1			142	0	0	1			142	1	0	1			142	2	4	2			142	6	3	4			142	8	7	3			142	8
143	0	0	0			143	0	0	0			143	2	0	0			143	0	0	0			143	1	0	0			143	3	2	3			143	1	4	8			143	10	5	6			143	4
144	0	0	0			144	0	0	0			144	0	0	0			144	1	0	1			144	0	1	0			144	1	3	1			144	6	3	4			144	4	10	7			144	9
145	0	0	0			145	0	0	0			145	0	0	0			145	0	1	0			145	2	0	3			145	3	3	2			145	1	3	4			145	10	8	11			145	5
146	0	0	0			146	0	0	0			146	0	0	0			146	0	0	0			146	5	0	1			146	2	1	0			146	3	3	6			146	2	6	8			146	11
147	0	0	0			147	0	1	0			147	0	0	0			147	0	0	0			147	1	2	1			147	1	0	1			147	6	5	6			147	5	10	7			147	5
148	0	0	0			148	0	0	0			148	1	0	2			148	1	1	1			148	1	2	0			148	7	1	5			148	8	7	5			148	4	3	5			148	12
149	0	0	0			149	0	0	0			149	0	0	1			149	0	0	0			149	1	4	1			149	1	2	2			149	3	3	1			149	6	2	7			149	8
150	0	0	0			150	0	0	0			150	0	0	0			150	0	1	1			150	2	0	0			150	1	2	2			150	1	6	6			150	10	6	10			150	8
151	0	0	0			151	0	0	0			151	0	0	0			151	1	0	0			151	2	1	2			151	3	1	0			151	2	2	3			151	7	6	6			151	5
152	0	0	0			152	0	0	0			152	0	0	1			152	0	1	0			152	1	2	3			152	3	3	1			152	4	3	4			152	5	5	6			152	9
153	0	0	0			153	0	0	0			153	0	0	0			153	1	3	1			153	1	1	2			153	1	4	1			153	3	4	0			153	7	6	9			153	9
154	0	0	0			154	0	0	1			154	0	2	0			154	2	0	0			154	0	1	1			154	1	3	1			154	4	5	5			154	9	6	5			154	5
155	0	0	0			155	0	0	0			155	0	0	1			155	0	0	2			155	1	1	2			155	1	2	1			155	5	10	3			155	13	4	5			155	12
156	0	0	0			156	0	0	0			156	0	0	0			156	0	1	1			156	1	0	0			156	3	0	2			156	8	6	3			156	6	7	6			156	11
157	0	0	0			157	0	0	0			157	0	0	0			157	0	0	0			157	1	0	1			157	3	5	1			157	5	5	3			157	1	5	2			157	6
158	0	0	0			158	0	0	0			158	0	0	1			158	0	0	1			158	0	2	2			158	1	1	5			158	5	4	5			158	8	4	6			158	13
159	0	0	0			159	0	0	0			159	0	0	0			159	1	1	0			159	1	1	1			159	1	2	4			159	4	4	4			159	7	4	6			159	10
160	0	0	0			160	0	0	0			160	0	1	0			160	0	1	0			160	0	0	1			160	3	4	0			160	1	2	3			160	5	7	8			160	11
161	0	0	0			161	0	0	0			161	0	0	0			161	0	0	0			161	2	0	0			161	2	3	4			161	4	2	1			161	5	2	2			161	8
162	0	0	0			162	0	0	0			162	0	0	0			162	0	0	0			162	3	0	1			162	3	1	2			162	4	5	4			162	5	4	6			162	7
163	0	0	0			163	0	0	1			163	0	0	1			163	1	0	1			163	1	0	1			163	2	3	1			163	4	5	4			163	2	12	7			163	9
164	0	0	0			164	0	0	1			164	0	0	0			164	1	1	2			164	0	1	0			164	1	2	3			164	3	4	10			164	9	8	8			164	7
165	0	0	0			165	0	0	0			165	0	0	0			165	0	0	1			165	0	0	0			165	2	2	2			165	1	5	4			165	6	5	8			165	10
166	0	0	0			166	0	0	0			166	1	0	0			166	0	0	1			166	0	1	2			166	2	2	2			166	4	0	4			166	4	9	10			166	10
167	0	0	0			167	0	0	0			167	0	0	0			167	0	1	3			167	2	0	1			167	4	1	1			167	5	1	2			167	7	8	9			167	7
168	0	0	0			168	0	0	0			168	0	0	0			168	1	0	0			168	1	1	0			168	0	4	2			168	0	3	2			168	8	6	7			168	8
169	0	0	0			169	0	0	0			169	0	0	0			169	1	1	2			169	1	2	2			169	6	2	2			169	6	3	3			169	6	4	5			169	9
170	0	0	0			170	0	0	0			170	0	1	0			170	0	0	1			170	1	0	0			170	0	2	1			170	7	4	7			170	7	7	6			170	8
171	0	0	0			171	0	0	0			171	0	0	0			171	0	0	0			171	1	1	1			171	0	2	0			171	3	8	4			171	7	5	8			171	9
172	0	0	0			172	0	0	0			172	0	0	0			172	0	0	0			172	1	1	2			172	3	4	3			172	7	2	5			172	6	7	6			172	2
173	0	0	0			173	0	0	0			173	0	0	0			173	0	1	0			173	1	0	2			173	0	3	2			173	6	5	8			173	4	9	9			173	8
174	0	0	0			174	0	0	0			174	1	0	0			174	1	0	0			174	0	0	3			174	1	3	3			174	9	4	3			174	3	4	5			174	4
175	0	0	0			175	1	0	0			175	1	0	0			175	0	1	1			175	0	3	2			175	3	1	0			175	2	4	0			175	5	8	10			175	7
176	0	0	0			176	0	1	0			176	0	0	0			176	0	1	0			176	1	1	0			176	1	4	2			176	5	6	1			176	10	10	4			176	14
177	0	0	0			177	0	0	0			177	0	0	0			177	0	1	0			177	1	0	0			177	2	1	3			177	5	0	6			177	5	7	7			177	5
178	0	0	0			178	0	0	0			178	0	0	0			178	1	0	0			178	1	0	0			178	1	3	3			178	6	4	4			178	5	5	9			178	10
179	0	0	0			179	0	0	0			179	0	0	0			179	0	0	0			179	1	0	1			179	0	1	1			179	1	4	4			179	3	3	8			179	8
180	0	0	0			180	1	0	0			180	1	0	0			180	0	0	0			180	0	0	1			180	1	2	2			180	4	3	5			180	3	7	5			180	8
181	0	0	0			181	0	0	0			181	0	0	0			181	1	2	2			181	0	2	0			181	1	1	4			181	4	7	9			181	1	7	9			181	11
182	0	0	0			182	1	1	0			182	0	2	0			182	0	2	1			182	0	1	0			182	2	3	0			182	4	3	7			182	5	3	7			182	5
183	0	0	0			183	0	0	1			183	1	0	0			183	2	0	1			183	0	0	1			183	3	1	3			183	6	1	5			183	7	4	4			183	7
184	0	0	0			184	0	0	0			184	0	0	0			184	0	2	0			184	0	1	2			184	2	6	1			184	5	7	5			184	8	9	4			184	8
185	0	0	0			185	1	0	0			185	0	0	0			185	0	2	1			185	0	1	0			185	2	0	3			185	5	4	2			185	4	6	5			185	6
186	0	0	0			186	0	0	0			186	0	1	0			186	1	1	2			186	3	0	2			186	3	2	3			186	4	2	6			186	6	2	10			186	7
187	0	0	0			187	0	0	0			187	0	0	0			187	0	1	0			187	1	2	1			187	0	1	1			187	2	5	8			187	8	6	3			187	8
188	0	0	0			188	0	0	0			188	0	0	0			188	1	0	1			188	4	1	1			188	2	3	1			188	5	2	3			188	3	7	4			188	12
189	0	0	0			189	0	0	0			189	1	0	0			189	1	0	1			189	0	0	1			189	0	1	1			189	3	2	2			189	6	6	2			189	4
190	0	0	0			190	1	1	0			190	0	0	0			190	0	0	0			190	0	1	1			190	2	1	1			190	2	0	3			190	2	5	9			190	5
191	0	0	0			191	0	0	0			191	0	1	0			191	0	2	1			191	1	0	0			191	0	0	1			191	9	1	1			191	6	3	5			191	8
192	0	0	0			192	0	0	0			192	0	1	0			192	0	0	0			192	2	2	0			192	2	2	4			192	6	3	5			192	6	6	8			192	8
193	0	0	0			193	1	0	0			193	0	0	0			193	1	1	0			193	1	1	3			193	4	1	2			193	4	5	1			193	8	3	4			193	6
194	0	0	0			194	0	0	0			194	0	0	0			194	0	0	0			194	1	0	2			194	1	2	2			194	4	1	3			194	7	8	4			194	4
195	0	0	0			195	0	0	0			195	0	1	0			195	0	2	0			195	1	0	4			195	2	3	1			195	4	4	6			195	3	1	8			195	5
196	0	0	0			196	0	0	0			196	0	1	0			196	0	1	2			196	0	1	1			196	1	1	0			196	1	5	4			196	5	10	6			196	10
197	0	0	0			197	0	0	1			197	1	0	0			197	1	0	0			197	2	0	1			197	4	2	1			197	3	3	5			197	6	6	3			197	3
198	0	0	0			198	0	1	0			198	0	0	0			198	1	2	0			198	0	0	2			198	2	3	4			198	4	2	3			198	4	10	8			198	7
199	0	0	0			199	0	0	1			199	0	0	0			199	1	0	0			199	1	4	0			199	4	1	0			199	1	4	3			199	8	5	5			199	7
200	0	0	0			200	0	0	0			200	1	0	0			200	1	0	0			200	0	1	0									200	3	5	3			200	10	4	4
																								201	0	3	0
[truncated: 10 more columns]
