# Supplementary material for: Bright multicolor labeling of neuronal circuits with fluorescent proteins and chemical tags
Source: eLife. 2018 Nov 20;7:e40350. doi: 10.7554/eLife.40350 (PMC6245733; doi:10.7554/eLife.40350)
Supplement: Figure 1—source data 2. [file elife-40350-fig1-data2.xlsx]

## Sheet: Figure 1 - source data 2
Euclidean Distance	Subject 1	Subject 2	Subject 3	Subject 4	Mean	St Dev
0	47	56	45	59	51.75	6.80074
0.01	62	59	66	56	60.75	4.272
0.02	65	70	58	66	64.75	4.99166
0.03	64	60	65	50	59.75	6.84957
0.04	86	82	90	83	85.25	3.59398
0.05	81	82	92	83	84.5	5.06623
0.1	93	96	93	96	94.5	1.73205
0.15	100	99	98	99	99	0.816497
0.2	98	99	100	100	99.25	0.957427
0.25	99	100	100	99	99.5	0.57735
