# Supplementary material for: Bright multicolor labeling of neuronal circuits with fluorescent proteins and chemical tags
Source: eLife. 2018 Nov 20;7:e40350. doi: 10.7554/eLife.40350 (PMC6245733; doi:10.7554/eLife.40350)
Supplement: Figure 2—source data 1. [file elife-40350-fig2-data1.xlsx]

## Sheet: Figure 2 - source data 1
CAG-mTurquoise2/EYFP/tdTomato each 1ug/uL						CAG-mTurquoise2/EYFP/tdTomato each 0.25 ug/uL						CAG-tTA2 + TRE-mTurquoise2/EYFP/tdTomato each 0.25 ug/uL
mTurquoise2 intensity	EYFP intensity	tdTomato intensity				mTurquoise2 intensity	EYFP intensity	tdTomato intensity				mTurquoise2 intensity	EYFP intensity	tdTomato intensity
2170.67	2208.33	1638.32				1939.05	1445.28	2124.25				19061.4	5636.37	7290.65
1711.83	2366.68	1221.48				2476.92	1436.96	1261.97				5034.39	11086.6	9933.32
2425.38	3610.94	961.339				353.614	55.601	228.274				11914.6	7331.69	8967.45
2219.06	4677.2	2298.78				42.397	37.01	152.804				11096.2	16589.4	18140.5
5210.64	7438.99	2799.49				2267.43	1527.77	1038.27				5208.05	2093.06	2312.63
1550.84	1849.03	1088.65				2319.77	2229.94	2399.37				1419.83	4409.46	277.186
1609.96	1188.1	595.623				358.008	60.808	221.74				2478.88	2487.14	2001.4
1451.89	1199.86	571.457				321.19	328.887	308.44				7299.19	3368.88	270.124
2383.69	2310.77	1280.99				958.6	847.781	1062.14				2951.52	1272.87	1631
2529.81	3159.43	1615.13				53.571	60.544	139.094				5054.52	3582.38	2209.41
3198.57	4309.44	2510.82				2287.84	2275.16	2157.53				2320.32	2637.92	1237.3
1936.07	2623.36	1298.94				2365.89	1593.81	1601.55				3293.86	2605.37	907.368
4453.18	5748.28	3899.44				329.761	75.974	192.75				2811.64	1873.3	1288.23
6447.42	9003.49	6386.9				432.822	445.079	336.669				1722.63	533.535	1671.72
3849.35	5895.8	5224.57				668.387	503.529	282.76				2231.76	270.283	161.639
4316.65	5982.69	4715.2				305.773	354.44	241.277				2348.76	1959.6	3765.97
4152.81	4709.25	2820.89				135.012	170.674	103.207				946.466	1559.99	351.435
5506.4	6398.52	5872.35				47.11	53.108	154.547				259.752	1446.38	1425.37
3430.48	4465.59	2637.27				2430.93	1661.57	1580.14				1710.34	3209.15	2473.83
3424.03	5058.41	2713.19				2118.41	1888.54	1649.72				1709.09	2008.51	1581.85
2519.69	2932.54	1803.02				428.258	456.632	325.947				2404.15	1917.03	2115.07
2317.42	2649.84	1604.44				176.698	152.503	214.694				1275.58	932.802	1230.16
2458.01	3161.81	2468.17				133.262	177.628	100.789				10584.4	6814.4	16500.1
2675.46	2842.9	1863.19				384.2	404.103	254.917				17152.4	5003.89	5921.71
2071.27	2839.94	610.476				2423.72	1601.28	1426.6				6646.12	14649.8	11579.4
1455.07	2130.55	1080.24				803.449	799.184	408.429				1481.23	4675.75	319.722
1356.58	2217.3	652.378				596.185	1106.13	314.291				4262.96	1726.5	1720.4
1329.21	2957.01	1475.16				649.905	610.303	328.351				2965.84	2079.77	2171.2
2105.79	3116.49	1439.61				431.264	466.681	315.516				12915.9	7429.37	8467.67
2396.96	2820.42	2198.67				171.12	68.157	114.735				2573.87	4789.28	3260.21
1611.15	1264.01	515.715				226.511	246.682	185.304				5002.93	3377.4	3650.32
2710.04	4346.12	2304.3				198.91	74.323	39.121				5759.52	2581.4	5937.6
2916.21	3504.11	1675.29				162.833	108.461	53.808				3386.49	3785.45	4351.54
3621.64	3601.33	1804.83				208.253	195.279	374.008				8322.6	11716.4	11986.7
2506.53	3030.51	1752.38				138.372	173.033	88.269				2815.05	3154.48	2257.89
1766.12	2293.68	1158.53				842.055	821.842	410.981				1510.42	1268.93	732.56
2384.04	3483.45	1794.39				1757.35	1008.79	862.625				1901.53	353.254	1942.86
3429	3799.53	2894.94				613.3	1150.38	303.319				2080.47	2292	1412.67
3401.15	5129.4	3772.11				749.322	683.7	353.863				468.761	2222.85	1710.42
1804.3	2480.84	1133.01				237.838	221.85	340.162				1337.21	850.05	1210.35
4339.84	6892.81	5705.25				203.107	81.746	49.019				9897.94	5251.36	11289.2
6305.92	7459.21	6252.3				197.288	111.297	54.038				14053.9	22102.7	7325.2
3868.11	5500.93	3543.31				355.624	466.836	383.565				7701.05	12414.1	10542.1
4957.76	7319.2	4837.89				457.324	560.17	444.922				6350.9	10466.3	4044.82
2701.2	3799.54	2850.42				384.055	391.013	238.621				5244.36	2048.78	4228.1
2398.9	2303.46	1483.6				139.315	177.276	95.404				8125.86	8992.72	8424.94
3667.66	5057.18	2719.72				495.939	419.458	352.293				13565.8	9864.2	17935.7
3138.4	4921.86	2475.72				837.644	785.874	388.942				9352.06	8534.3	6264.97
2561.21	3168.31	1775.45				534.258	846.659	234.548				3225.07	5039	3904.34
2372.33	2093.69	1573.73				186.761	63.073	27.262				4041.06	2424.97	2442
3189.39	3278.45	2094.24				799.062	730.314	355.428				3531.2	2103.37	1994.3
2440.03	3395.55	709.821				4925.62	7874.46	7122.2				3287.05	3766.9	3284.37
1982.84	3368.02	907.881				258.643	65.852	142.259				2937.28	1459.63	1518.99
1849.99	4482.7	2264.96				195.005	208.628	250.542				237.013	3046.52	2169.33
1342.24	1236.02	648.116				82.89	193.589	47.574				322.003	2323.22	188.131
1692.82	1404.5	616.718				58.336	165.26	143.845				1225.5	3811.63	4338.86
2142.91	3169.85	1592.66				535.914	736.943	614.185				1751.88	2071.61	1371.13
3423.11	3383.91	1599.57				70.27	229.393	202.62				3587.83	2872.91	3954.76
2201.26	3023.22	1483.56				9594.75	12288	9836.01				1631.6	1797.65	1514.47
4255.31	5756.15	2980.13				736.347	631.427	311.826				6724.32	8418.92	4814.06
2035.72	2827.58	1237.9				454.029	601.946	492.127				15803.1	8996.83	7731.63
975.362	1329.57	697.5				254.803	74.04	133.952				3675.27	4240.96	2048.64
2688.22	4437.35	1853.04				847.502	1033.59	615.737				7440.58	6108.66	4965.39
2089.98	2567.52	1746.13				444.966	327.904	149.169				13735.1	8013.46	10256.1
1978.31	3002.71	2030.24				209.613	65.044	30.765				6497.2	6691.22	7235.69
3157.18	3444.39	2468.04				308.392	248.819	262.541				11657.4	11388.1	7825.28
3405.44	5086.01	3455.07				60.291	166.535	149.095				5059.89	6318.69	2501.11
6050.2	9095.58	6243.65				6719.36	9808.77	5503.94				7609.39	485.065	2603.35
3789.02	6040.95	4756.65				11424.7	13897	10637.3				4655.65	3549.45	2586.72
3439.94	5263.4	4139.35				471.772	231.853	488.363				2796	2061.06	1066.14
2206.22	2228.8	1433.38				614.847	784.295	593.789				4348.16	2820.05	3768.43
3598.53	5759.09	2836.71				386.974	319.889	156.488				2625.69	279.459	138.59
1823.43	2653.96	1571.34				240.561	146.51	75.341				3000.75	3124.38	1485.94
7044.39	8417.98	6852.07				225.585	181.932	52.276				1586.73	3520.41	3415.01
2716.2	3431.69	1919.47				11559.7	15110.5	7664.24				4245.07	8567.86	1144.67
1597.41	2132.24	1364.71				9467.44	9524	6991.8				7335.43	3038.57	5961.76
2160.68	3073.14	1494.48				1221.14	1286.6	901.119				13915.3	13768.3	11979
1161.76	1825.05	1004.86				468.764	219.998	466.869				4452.1	391.628	972.29
827.225	1166.12	745.318				501.178	472.217	214.694				6537.17	399.376	3999.53
2826.32	2584.57	1779.01				564.262	549.796	65.041				3701.41	1882.15	2146.89
2475.24	2417.27	1396.86				293.484	172.757	31.078				5232.13	2670.32	2237.62
2427.73	3324.59	823.538				12670.9	14881.5	6959.51				6731.88	5029	2417.4
2417.59	4186.48	2152.43				1129.17	1143.98	851.398				7493.9	6117.97	9136.41
3246.97	5638.49	1410.82				675.775	671.724	34.13				15921.5	8929.7	6084.78
2950.39	7474.48	3604.34				458.045	224.016	128.935				7831.16	8953.49	3931.89
1599.62	2462.84	1790.97				222.708	85.948	38.429				7574.14	6178.03	5984.98
1979.51	1719.87	824.546				294.296	93.832	52.036				5800.36	10472.7	3084.44
6022.64	10337.3	4053.24				220.731	56.501	27.052				8816.93	4528.68	1379.66
5968.24	9515.06	7113.34				256.263	162.482	33.858				2545.79	942.661	1012.81
5078	7073.79	4847.44				539.622	496.553	327.456				3258.39	5386.93	433.095
5631.64	6175.84	4439.46				587.893	536.229	243.628				2443.34	5468.47	7130.59
3882.13	5639.18	4073.89				246.927	240.642	43.17				1874.15	1722.99	817.189
1536.49	1440.04	617.512				79.088	523.9	243.785				4054.8	4147.09	352.722
3270.36	4588.29	2127.5				7994.63	7100.47	3329.95				4371.44	9420.62	299.43
2008.11	2716.86	1252.52				1018.61	899.816	630.411				8310.89	6292.7	366.385
7768.45	11786	8000.61				598.713	547.265	254.629				9549.3	6234.47	10319.8
5910.05	9423	7315.96				640.677	613.289	41.26				3500.07	1849.8	186.082
2741.74	3562.36	1684.74				255.824	251.64	40.769				14749.6	6194.5	12646.1
6169.54	10114	6814.58				328.84	95.381	52.067				16240	9289.1	11889.7
3476.38	5207.16	2533.87				561.599	220.62	139.872				7749.49	4889.48	7404.79
2870.61	3796.77	2228.61				326.107	287.429	38.627				7402.03	2292.95	2392.56
2488.42	3042.48	1690.76				303.838	197.66	46.097				10236	8582.53	14392.7
4014.11	4268.16	3139.14				234.157	70.526	31.926				7818.06	2358.14	1967.54
3898.99	6429.38	3126.79				45.932	563.567	254.123				8213.29	5891.84	5424.41
4109.39	6772.16	1696.63				516.273	322.564	342.339				4715.85	17515.8	11416.7
3836.67	8632.67	4054.66				341.176	65.715	95.602				2656.43	3104.95	337.215
4879.23	10243.2	8198.76				425.164	502.836	420.156				4490.78	8031	8920.84
7672.18	12782.3	10271.6				341.248	205.504	5.36				4090.36	5261.39	1776.71
4571.2	7245.31	3743.49				504.248	209.235	56.233				2577.88	2373.84	907.957
8459.73	15046.3	11933.3				1210.68	604.236	129.812				1459.34	1351.78	1338.59
10028.6	16068.1	5956.6				650.892	1193.94	234.307				9731.47	5114.33	7328.62
4023.55	5062.31	2783.16				37.441	268.522	6.604				18772.6	7226.82	9933.56
2268.46	4929.9	1276.45				150.642	175.417	5.949				10467	7254.22	10758.6
3528.71	7655.45	3232.53				1543.23	3002.86	443.738				6585.19	2074.81	1701.45
10945.9	16790	11747.7				615.434	709.015	457.31				15596.2	12864	3285.71
9857.66	12712.5	8149.41				542.383	719.277	392.439				9217.42	4858.16	11380.9
2573.54	4567.78	2116.47				561.308	240.725	62.251				11770.4	6365.99	4748
4121.93	5871.3	3590.32				1316.27	659.363	115.47				11134.7	6399.58	11098.6
4159.24	5686.81	2604.91				458.351	300.991	259.975				3598.69	5700.5	2394.09
3485.28	5544.4	1624.73				179.791	32.439	4.236				4007.26	2290.97	2211.18
6899.17	8892.23	5450.44				330.169	80.627	70.515				3930.47	4115.3	2030.29
7440.12	11036.3	8271.75				203.234	168.454	85.708				11691.8	4457.68	6265.27
2819.97	3429.23	1960.84				28.385	317.061	7.075				26243.5	9168.07	4280.43
9905.49	15245.2	9831.5				43.52	49.604	60.805				10293.5	3889.66	4381.66
3931.46	6061.57	3145.41				1697.04	3088.46	435.882				17207.3	15371.4	19745.1
2831.32	4210.64	2439.8				542.625	704.212	368.208				12867.4	13521.3	14610.4
3642.97	4634.12	2615.32				478.317	493.582	282.808				8920.52	16716.6	6801.64
3050.19	3042.78	1258.01				763.388	1173.11	320.493				4164.69	1377.52	979.705
8961.02	17535.3	13281.8				1133.95	736.569	445.137				5927.5	6109.68	7185.52
3537.81	5231.9	2525.93				856.14	348.052	51.138				3866.26	4356.27	7502.94
6748.19	9879.42	4821.8				369.982	173.32	36.34				12919.9	3445.59	5362.51
2254.42	2016.45	1511.45				48.251	248.401	7.696				18539.4	12882.8	13382.3
4112.26	5689.01	3820.1				35.479	263.361	6.565				15740.6	960.811	12564.5
5286.6	6309.37	3300.21				25.733	39.292	66.845				9966.04	4522.18	7499.17
3660.33	6361.01	2734.05				892.366	1193.38	287.6				5450.87	628.422	3679.73
7737.17	10030.8	5748.89				1164.29	736.685	401.704				3114.11	1281.46	3001.42
17282.5	27017.7	19977.1				216.444	231.001	8.432				7082.97	4385.57	1628.69
10201.1	16146.7	12422.4				246.941	226.048	81.598				8923.41	5691.26	6197.16
10417.4	14988	5375.58				33.895	261.856	8.896				3200.89	3820.74	231.5
13536.4	19522.2	13042				144.564	164.29	137.401				3426.04	2616.14	1316.53
5139.72	10595.2	4057.59				994.778	578.381	312.472				3008.7	2268.87	3901.83
5259.88	11964.5	7438.07				691.088	726.77	158.551				3157.58	2806.99	2111.13
9340.2	10941	6816.48				235.645	122.848	54.067				4262.27	4565.37	2450.97
3997.27	5093.63	3267.68				256.772	290.789	7.451				1621.03	2063.34	2183.93
3050.97	3557.66	2049.18				21.618	151.159	4.306				7606.81	413.684	142.984
3974.13	6090.25	3475.85				249.183	929.03	6.581				8287.72	5986.58	3879.02
6330.52	9163.07	4478.16				984.356	444.481	114.864				12993.4	682.293	291.491
11159.7	15766.2	9795.09				273.765	45.948	5.254				6647.69	2472.52	2075.82
3388.98	4430.93	1245.22				193.325	44.616	4.295				15778.7	21616.5	21092.2
3238.13	3128.45	1269.45				159.534	37.99	3.918				23593.3	10710.1	11118.2
1759.49	3237.14	1417.02				21.678	291.9	164.191				6153.43	1432.86	3747.67
2298.28	4186.47	1257.91				337.715	44.83	4.783				6763.09	3637.02	3515.48
3585.03	6354.47	3565.51				213.653	785.139	7.226				14824.8	4020.91	4152.23
8548.86	15678.3	11573.6				166.507	31.44	4.009				9176.77	5826.45	6905.11
2630.02	2104.45	1692.05				610.712	247.979	62.153				7057.63	9487.59	3880.13
5653.9	7148.88	3445.87				25.7	376.094	184.913				8840.78	7045.77	4801.02
10377.4	14682.2	9664.23				105.921	311.221	153.717				18065.8	14488.4	7185.17
9744.55	14430.5	10746.9				324.628	47.913	5.027				15161.6	18876.4	13899.1
7870.82	12933.1	7002.09				197.252	547.459	256.56				6736.63	6030.6	2186.43
17497.4	24545	17264.8				246.064	51.674	5.309				4462.68	4598.26	340.495
9882.92	17097.6	8061.23				382.868	203.905	6.575				11125.1	6550.82	12702.3
3071.13	3599.78	1785.17				165.856	36.822	4.83				5907.7	2575.5	291.245
4498.61	8329.11	3257.46				190.281	52.941	96.52				7703.16	1866.55	5183.43
6089.64	7529.27	4409.38				182.895	50.421	5.236				7188.08	3259.22	507.023
6203.47	8471.98	4574.87				41.537	350.961	174.506				3688.86	1872.97	2054.35
11853.9	15275.9	10884.2				371.614	39.35	3.794				3215.17	634.297	431.017
3073.56	4741.88	2028.34				521.083	243.736	6.086				3912.5	4062.32	921.601
8363.16	10045.6	5608.25				297.829	55.436	5.836				4990.84	7733.31	8444.65
9924.61	20550.5	12179.4				362.59	77.507	267.639				2651.76	2994.32	2156.92
7739.22	11704.7	6314.12				203.323	45.692	98.249				4118.71	937.89	2016.99
4544.86	6702.22	3778.3				216.135	579.965	255.084				1668.57	1994.05	1259.36
6834.69	9405.33	4414.3				40.031	323.911	194.235				13239.3	12798	9125.56
5402.71	6782.86	3889.38				26.654	165.172	6.086				14859.7	18684	11313.1
6128.64	6695.44	3142.94				50.287	163.963	6.771				5459.08	3976.56	1731.84
6234.46	11838.2	6060.22				203.966	475.961	206.922				7569.07	15250.2	8200.05
4469.53	7183.7	2099.63				505.55	229.031	5.348				15875	5631.93	6620.65
4226.3	4471.19	2257.54				415.741	42.266	6.573				13949.3	13149.2	15194.1
2349.54	2030.66	1542				548.243	84.211	311.799				3913.08	2864.41	2424.71
2122.55	3428.43	1690.47				194.873	374.113	214.358				8539	4614.6	2793.79
4387.04	6712.96	4250.03				181.423	52.047	90.162				3657.6	2358.64	5134.12
11037.9	14730.8	9578.37				170.227	62.516	8.496				2827.27	5255.2	2563.76
6082.3	9532.73	2954.36				30.447	370.116	223.247				3849.14	1849.45	795.439
2841.48	2386.94	834.378				22.975	175.523	4.141				4015.85	5647.12	5935.84
7971.33	12235.4	6468.1				31.452	185.552	5.731				3284	904.371	657.52
13063.1	21217.5	9575.5				30.758	151.192	94.037				1528.21	3240.71	2065.33
3087.49	3882.12	2463.44				550.348	80.837	287.158				5163.21	3192.4	3328.74
3801.14	5801.96	2696.23				262.669	492.897	278.678				3688.16	3298.7	2604.29
6480.98	11521.4	5610.03				199.66	57.496	90.769				17030.4	8279.73	16190.5
10316.2	12567.3	6463.27				298.805	44.266	2.255				13065.7	21502.4	21621.8
15201.9	18355.7	12538.3				340.144	145.294	7.537				27295.6	10172.7	10817.7
9994.3	19207.2	11145.7				29.383	358.072	210.387				12686.5	9997.85	8522.18
11042.3	15640	8131.69				29.537	163.134	98.839				21919.6	7236.94	12283.9
4347.54	4937.84	2523.42				31.023	163.312	5.93				5358.73	4191.12	2909.34
4711.43	4485.14	3516.24				36.537	183.947	5.22				8281.19	4086.98	1787.97
9723.69	17408.2	8444.87				269.829	490.463	262.185				8630.18	2219.02	238.137
10270	9906.33	4336.21				194.523	59.175	91.256				17400.6	12543.2	9510.03
8222.25	12415.9	6977.67				540.695	91.562	291.625				20325.8	20049.4	11087.2
4147.31	5072.92	2511.61				198.448	57.531	77.63				30984.1	18215.4	16102.1
3403.93	4601.12	2518.02				27.085	159.192	96.214				4281.94	10751.5	5992.38
4643.53	7009.09	3282.09				35.567	297.229	176.611				1040.32	5522.14	2193.85
3253.25	3680.37	3466.41				26.924	120.148	4.606				3100.74	2648.6	3006.91
6666.99	10354.6	2853.26				349.78	243.453	132.675				17343.6	15078.3	9106.72
6796.38	6563.36	3179.95				250.89	454.573	236.768				12207.1	4554.09	2023.01
10077.8	18709.1	9359.93				286.169	222.417	5.499				5943.1	482.637	3333.51
6948.19	8748.63	6345.38				436.045	89	201.022				5494.87	1401.12	771.543
8946.63	12449.7	5625.24				245.777	50.662	95.528				3248.61	2462.21	2694.27
3412.07	3809.73	1978.48				157.191	165.337	91.127				23931.7	24332.3	4678.1
11074.1	13416.2	8537.12				193.401	49.894	80.985				10671.8	5403.98	6148.32
7149.87	10965.8	3249.54				400.162	207.139	265.745				16034.2	6156.47	5645.71
5902.07	8802.91	2842.92				35.64	159.882	87.53				12600.9	11685.6	6648.34
3945.93	2951.21	975.802				32.285	150.808	6.055				4229.28	436.172	262.517
5230.77	7190.86	3572.15				23.389	133.62	5.573				7420.35	4511.86	3977.65
12796.5	19597	8649.59				36.14	277.486	40.39				17711.6	10683.4	17430.1
4689.04	6870.88	3054.93				368.351	248.637	144.44				5592.61	3349.36	2220.46
11217.9	18800.9	8744.75				185.36	206.786	5.318				6385.97	5011.03	2580.69
5184.24	5329.33	5174.81				372.377	249.875	4.852				4793.71	5595.46	2022.86
1974.88	2324.4	1244.5				181.811	181.537	106.215				3037.93	4377.69	2140.39
5429.92	4828.54	3768.32				252.876	54.924	95.178				15043	24649.3	10499.6
9668.54	12653.5	6664.17				210.539	53.077	87.464				746.719	8102.12	2933.41
11103.8	15029.1	7803.36				520.372	228.899	293.259				12547.9	7984.82	774.486
5168.02	7078.72	2332.27				36.708	656.683	90.305				2001.09	1428.11	494.137
8501.04	8991.91	4426.39				29.425	161.88	6.356				780.63	407.679	1086.53
11771.6	12188.7	7706.03				371.373	236.328	113.046				667.198	476.734	88.008
4727.77	7183.77	3152.11				209.174	215.034	6.402				267.429	261.079	44.199
9212.68	15247.5	7221.04				163.157	184.972	195.092				248.68	438.457	216.472
11208.2	10123.9	4336.41				198.131	305.709	63.164				322.028	744.016	333.893
12187.2	16931.8	9295.18				375.646	246.187	7.17				209.11	163.737	126.535
2065.17	2558.45	1245.98				195.859	175.107	101.527				54.367	1231.13	1079.82
5331.95	7910.24	3533.35				228.728	58.039	79.126				69.04	586.172	51.689
7385.2	10784.5	2984.09				210.56	55.413	78.164				2087.39	1493.41	468.266
6705.78	6091.38	2883.21				549.543	226.968	281.392				1060.79	486.368	1217.3
13402.8	22766.1	10801.4				30.279	746.503	100.487				785.963	582.044	53.652
11544	13227.5	8988.9				26.333	162.774	5.375				512.64	326.403	720.976
3897.91	5589.74	1064.14				231.333	237.437	5.636				748.543	567.909	49.917
13288.4	16902.2	7137.71				325.555	210.147	6.911				371.866	888.895	323.274
4217.92	4440.48	2252.99				121.402	108.44	41.89				268.065	249.527	46.5
5051.5	5897.14	3407.21				160.944	178.476	188.733				225.324	411.131	193.933
5531.52	7664.13	2443.4				262.419	388.889	78.088				67.483	997.714	804.124
9539.82	15801.7	8389.25				165.961	59.561	41.503				1864.1	1277.84	398.956
8373.41	11473.6	5038.38				509.975	219.989	229.268				1407.13	712.239	1627.41
6179.86	8986.31	3841.02				59.316	137.569	10.161				1089.5	488.864	1136.03
4008.38	5298.61	2559.44				30.053	745.2	96.108				1030.99	708.148	48.854
14236.7	22692.3	9984.86				219.844	229.055	5.538				958.94	692.645	45.977
6083.5	5719.01	5506.61				162.945	177.631	188.117				331.752	671.029	272.029
13138.7	17500.8	8568.54				262.705	381.799	80.017				400.387	458.713	319.601
9690.28	12219.4	6269.32				157.543	124.397	23.31				356.666	454.429	292.792
7108.33	10414.4	4100.34				509.505	202.369	215.371				269.375	78.422	42.298
9439.33	14909.9	7698.21				34.818	492.106	58.188				266.12	251.301	55.334
10262.3	8765.06	3702.45				29.374	171.359	6.394				239.323	445.095	203.779
7748.71	9175.14	4672.83										249.162	556.947	55.515
1883.8	2026.72	1063.42										244.415	615.41	306.907
2687.86	3078.3	1540.28										105.331	168.745	130.684
3604.85	4840.76	2281.3										1240.35	750.981	221.93
2850.57	4369.33	1933.28										1081.8	739.411	51.807
4595.77	5959.3	1847.6										1560.4	745.404	1680.4
10710.8	15153.1	6893.63										1023.44	437.182	985.484
12219.4	13160.7	8648.2										966.683	674.489	48.265
5095.47	6907.52	1127.23										492.918	550.61	357.192
10739.5	14707.7	7982										463.872	1202.93	1353.92
9213.94	20076.3	12396.2										529.002	2006.05	791.487
13347.1	15953.1	6648.91										279.028	67.41	37.607
9649.74	13782	4486.15										519.491	563.594	388.359
12397.1	20110.6	10200.8										263.166	597.402	52.544
4311.14	4354.03	2184.37										335.782	667.504	247.325
7421.51	9715.24	5042.65										355.912	649.516	747.633
14066.5	26194.9	19273.6										70.726	217.119	147.391
16584.9	24917.8	12061.2										1604.22	739.618	1598.33
11239.5	16203	7104.68										1115.67	754.331	53.96
14768	18384.3	8860.65										582.637	647.406	384.874
8199.45	11669.9	4476.34										572.117	1045.22	1126.64
4368.47	3785.11	3301.14										976.505	660.09	52.632
3623.19	6182.25	1687.24										803.838	3041.18	1045.93
4440.04	5582.93	3129.35										532.082	1437.62	1491.13
4401.37	10902.2	2977.15										528.777	592.221	370.318
4795.58	6564.27	4367.79										298.045	70.103	36.126
2721.69	3052.35	1468.92										295.219	684.002	51.914
6198.62	6391.01	4733.23										1127.55	481.576	854.827
4957.59	6300.86	2275.33										910.381	591.947	91.858
2719.41	6245.82	3372.61										692.379	1227.63	1244.69
8537.67	15259.6	3595.48										546.282	598.427	334.089
11000.7	14911.4	4595.26										539.643	1456.33	1430.3
5016.35	6303.3	1045.21										719.305	445.157	85.302
6570.66	6517.71	3954.75										870.494	3228.52	1044.13
2195.82	2251.92	1211.45										299.916	73.555	41.607
17918.4	21952	11156.4										514.856	523.942	331.024
13278.1	27059.2	15659.5										320.508	722.184	61.851
8664.7	9226.77	3857.29										269.515	673.864	259.323
3630.41	8551.04	4316.59										413.208	935.707	311.664
10990.2	18522.2	8376.84										838.878	3049.18	955.091
11122.1	16682.6	8428.88										754.554	1310.04	1263.99
7199.84	11522.9	5872.94										508.495	483.085	273.272
18489.1	32219.2	22981.9										1156.63	1362.06	344.394
12463.8	13798	6747.9										451.371	1120.24	1084.36
9369.07	8946.49	6328.08										532.376	320.821	527.705
11048.1	13113.2	6313.93										293.986	74.645	37.144
19092.6	26384.7	12132.9										216.15	312.418	192.805
6601.39	8171.52	3174.6										281.839	602.762	46.592
4108.43	6692.49	1864.88										380.727	313.304	260.603
5479.38	6587	3687.71										382.741	833.524	278.44
5312.52	12942.8	3383.53										755.403	1035.16	1096.47
5840.82	7651.51	5164.97										665.78	834.533	1368.86
3313.14	3113.01	1615.47										766.116	2643.02	849.716
5713.1	12660.2	6049.05										1419.36	1542.21	359.68
3426.9	2719.87	1605.6										862.206	1304.43	398.168
3301.47	2341.85	1200.48										642.535	337.847	553.795
2181.86	1396.55	890.418										257.672	349.181	219.347
4416.12	4496.67	2195.63										255.795	263.541	96.662
3718.55	4058.36	1585.64										339.846	441.191	276.206
2050.26	1641.57	819.363										335.32	692.64	519.739
1686.65	1325.43	907.66										347.65	713.599	276.612
985.13	959.575	481.416										620.604	861.459	510.893
3593.28	2966.52	1607.81										1018.7	1013.13	1216.43
2220.12	1739.45	1108.29										899.399	1079.93	1626.93
4478.68	5212.69	1855.6										1450.14	1996.33	1144.15
2319.77	1924.85	854.908										695.653	1848.47	1482.81
2388.45	1569.91	917.333										658.222	346.566	554.123
4386.67	4688.55	2121.62										631.78	1119.93	349.629
2922.89	2097.36	1022.19										1133.36	1579.01	438.813
1520.51	1333.15	523.97										1484.64	1577.8	363.118
1173.56	1242.42	550.569										595.046	1578.29	442.502
4086.96	3670.81	1499.21										266.17	355.289	208.532
1585.15	2172.91	765.288										373.462	794.537	264.774
1889.57	1551.62	658.295										208.758	273.114	121.382
3122.79	2478.62	1336.26										212.114	223.458	89.607
2619.69	2102.83	763.397										213.168	331.809	41.65
2546.89	1999.3	1196.06										918.727	1068.61	1598.25
4573.1	4944.45	1697.26										1712.77	2267.8	1175.27
2573.3	2089.56	876.126										1159.53	1077.66	1247.95
2169.12	1408.59	791.52										1258.42	2984.01	2091.42
3637.48	3719.78	1603.86										686.226	347.559	550.49
1059.8	1141.92	491.185										691.419	1182.74	351.996
1437.02	1677.49	795.167										1273.82	1701.33	432.205
4558.34	3776.1	1501.82										1474.92	1507.7	337.506
1663.46	2192.19	742.006										287.194	513.311	167.319
2549.88	2000.29	774.374										233.951	331.924	49.825
2624.67	1981.37	1191.03										238.13	309.04	133.95
2062.78	1577.68	822.143										228.276	290.329	184.97
1459.93	1990.4	650.296										237.801	531.117	231.409
2463.59	1913.23	677.655										1877.67	2410.2	1212.51
2717.96	2964.84	1464.32										928.342	1043.26	1556.9
4209.23	4207.61	1765.48										1165.22	1037.95	1211.92
2355.92	1905.69	767.547										1488.63	3337.62	2288.48
3111.47	3574.71	1558.82										1237.4	1587.31	409.85
1588.76	888.396	428.802										1396.54	1354.9	310.308
1110.63	1149.56	494.738										645.081	1068.91	320.178
1656.82	1318.29	558.511										593.093	316.349	404.547
3899.28	2774.45	1059.96										230.146	316.835	51.067
2106.7	2272.4	678.861										364.711	105.266	278.78
1554.69	1936.19	642.375										389.714	1584.57	589.024
2703.37	2081.81	789.019										229.776	301.519	135.544
1646.44	2195.47	644.203										212.289	250.728	144.397
3017.74	3296.96	1542.52										1426.44	3089.07	2098.32
2210.02	1526.3	885.129										1062.06	864.718	953.161
4970.01	4878.24	2500.79										492.149	460.65	578.233
1866.2	1294.76	499.933										1571.13	1729.82	853.567
3626.48	4213.26	1766.52										545.368	75.277	39.602
1384.68	930.929	338.97										237.04	310.991	143.305
1053.9	1283.42	578.478										451.194	1820.48	631.218
628.938	656.439	115.383										448.539	373.194	218.659
2528.34	2556.16	714.043										595.827	981.492	299.713
2630.65	2012.93	766.927										1074.7	1273.36	357.66
1773.03	2340.07	674.255										449.921	93.675	326.433
1818.62	1398.81	256.633										232.83	332.56	48.398
4901.73	5497.62	2370.46										2686.91	1414.65	36.973
4150.77	4660.48	1891.44										1548.69	342.152	263.428
3013.58	3253.53	1515.9										1656.92	600.633	482.919
5893.23	5558.23	2807.72										1594.03	832.058	259.43
2740.04	3558.17	1662.96										1331.4	1834.51	367.654
767.208	762.392	107.813										2926.2	825.059	2024.38
1130.47	765.75	223.591										1843.57	2145.19	671.886
805.982	725.924	206.514										1766.25	1305.3	1432.62
980.198	698.276	275.877										3133	1821.95	833.457
2773.37	2729.14	736.539										1197.56	855.122	134.149
2457.33	1823.8	698.831										3171.65	3045.53	812.76
1821.06	2367.44	673.267										2040.96	2073.9	573.56
1674.28	1165.97	201.776										1849.39	957.876	388.176
2973.32	3063.28	1461.74										1189.91	1334.14	193.73
773.792	708.267	201.404										1465.02	855.244	188.374
4133.31	3521.84	1753.87										902.997	997.781	354.123
3316.52	3952.44	1763.96										620.056	1167.3	577.708
3790.14	4161.83	1677.62										533.055	565.404	365.831
5428.78	5755.68	2437.77										2243.57	1101.37	56.282
801.152	788.913	117.972										1642.02	917.263	253.255
1005.19	891.087	271.786										1060.49	746.25	258.322
689.527	394.274	194.806										585.314	673.913	383.339
2597.13	2509.65	680.219										1291.77	1888.98	364.263
1547.78	930.422	360.802										2288.76	1631.38	1569.87
1662.91	1970.73	598.066										2417.75	1141.33	405.986
1898.13	1774.71	821.985										1541.27	515.968	602.023
1286.53	1512.94	655.568										1125.14	676.484	69.163
1483.27	1639.87	669.324										2550.2	1027.03	902.419
1410.85	1254.65	412.211										673.64	390.577	200.878
3847.09	4428.97	1950.62										1199.41	1526.92	451.266
3076.02	2810.68	1125.68										3794.09	3710.91	908.381
1387.06	1080.11	464.595										1242.77	1410.36	186.692
4944.61	4901.76	1998.19										2085.87	2165.94	541.416
812.038	782.001	121.335										1448.17	698.65	265.831
668.636	630.102	165.511										660.188	1287.52	571.404
785.726	679.386	202.012										1131.15	265.789	93.686
954.195	828.774	232.407										6293.76	2176.08	1789.6
682.341	381.478	201.02										2089.72	1068.16	32.279
347.104	264.334	155.627										1353.51	736.309	231.806
5505.28	5148.68	1954.74										1449.22	956.685	283.939
1784.8	1371.9	393.035										1416.29	698.38	203.743
1809.23	1563.02	486.226										2460	1734.82	1617.01
3095.75	3973.66	1653.55										1702.38	557.501	604.563
3493.26	3641.28	1605.63										567.887	642.371	333.277
1123.65	1392.12	342.808										790.696	449.331	251.369
395.413	293.445	170.7										1366.04	1709.45	465.335
980.417	943.044	208.229										4237.32	3997.26	893.878
628.294	553.072	132.499										1672.3	1444.73	364.527
979.325	924.978	302.411										672.983	637.924	317.868
1038.69	886.745	234.265										613.465	1001.84	409.747
2275.84	1975.49	787.592										1370.63	261.056	87.264
702.361	381.575	207.209										1184.28	1290.17	997.66
4567.25	4006.52	1518.39										595.361	566.998	218.557
1874.09	1575.25	488.194										802.102	709.453	140.733
3616.73	4430.23	1808.78										609.244	1411.44	953.967
1701.51	2040.63	450.497										886.491	988.725	286.282
983.7	955.517	201.409										3970.81	2085.03	464.412
3340.65	4059.64	1030.47										2080.72	2083.32	494.449
1633.36	1306.4	551.004										1802.71	616.003	256.355
2349.84	2133.17	985.364										2664.9	2638.84	936.529
729.114	406.773	225.603										599.67	678.332	358.042
1457.52	1547.06	807.848										1497.79	959.476	283.399
290.877	559.422	215.296										7015.99	2367.16	1925.01
2627.35	1804.02	764.74										2591.71	1713.14	1543.66
5051.66	4107.3	1489.74										2256.44	2411.85	1869.45
1812.33	2170.35	461.447										1073.26	2600.09	1530.27
1845.91	1497.83	472.574										2193.53	1095.78	39.614
2336.74	1699.03	673.407										1816.08	560.004	593.578
3524.99	4244.56	1711.57										928.22	558.811	213.044
1004.11	949.587	214.952										3890.19	3390.09	750.604
2791.93	2397.76	1044.86										1440.38	1742.16	473.937
1895.97	1921.85	947.259										811.94	453.02	238.186
4093.34	4846.33	1215.16										705.818	772.803	287.548
1975.03	1717.51	501.103										821.454	659.754	324.904
491.283	524.25	219.212										1506.47	278.15	84.572
2736.04	1863.31	765.181										672.282	422.845	194.932
1842.17	2172.07	472.021										784.836	520.217	162.699
2323.6	1654.91	632.852										2425.95	2426.82	505.053
2927.85	3218.57	1354.02										2172.27	712.785	266.613
2624.53	2212.3	645.192										3593.63	3581.13	1138.31
2004.03	1947.03	959.83										7852.11	2572.05	1964.76
2739.95	2362.15	1033.94										5470.58	2516.25	502.045
870.876	759.173	202.011										1612.09	1026.45	286.58
2990.34	3198.95	836.518										2756.22	2724.32	2005.78
977.672	697.288	246.269										1236.38	2861.3	1621.25
656.2	729.12	118.52										2242.17	1103.94	42.549
499.673	548.084	224.295										2953.91	1044.16	696.606
627.753	512.835	123.97										2316.38	1434.34	1196.45
1527.19	1697.4	897.371										1831.03	554.626	579.869
4844	5432.91	3877.23										1948.52	1419.61	1128.66
2357.07	2595.54	1464.48										843.416	448.301	239.928
2538.49	2111.95	1233.95										2519.28	1666.84	379.332
5156.39	4941.42	4403.73										727.951	793.075	286.041
4011.66	4154.9	4124.4										1355.67	1543.18	417.369
1509.13	1505.07	864.579										957.389	218.321	263.386
875.797	576.717	391.598										372.14	685.733	208.014
659.883	572.4	438.433										1300.77	990.701	278.869
1062.31	1640.88	760.289										2618.69	2560.3	509.554
3523.85	4027.88	3162.16										2339.93	737.068	270.745
953.931	1288.44	368.769										3833.13	3636.35	1111.33
985.098	776.089	603.494										1555.29	976.94	281.199
982.453	926.634	561.96										3693.52	1197.33	711.569
712.015	415.81	545.504										7789.56	2435.78	1762.05
3056.14	2129.23	1473.33										5982.59	2671.26	508.734
1696.41	1204.86	1024.93										2147.79	1388.68	322.333
1098.38	1077.67	469.899										2807.77	2629.62	1836.13
754.499	487.314	294.444										1305.73	2834.16	1547.46
850.141	771.522	372.963										1455.99	474.061	373.413
1099.17	658.486	402.121										2419.88	1210.64	42.624
823.946	581.91	424.321										979.013	780.98	525.801
651.026	729.211	416.503										1386.26	786.626	550.324
497.714	464.463	350.47										3766.3	2265.39	1681.02
608.984	534.997	345.696										1910.45	3048.77	1220.7
2004.04	2512.87	2218.81										1251.96	205.921	291.316
3713.98	4213.99	3207										1394.56	619.384	327.499
1796.45	1458.33	970.49										734.572	811.831	278.168
814.93	1085.64	332.409										884.054	748.18	216.41
1393.96	2218.19	892.274										851	471.715	237.668
576.473	388.244	169.955										861.909	442.821	195.237
730.779	926.887	473.591										402.871	718.148	219.371
802.569	544.074	608.516										2166.98	2387.67	794.696
1009.85	965.914	564.322										1512.56	1046.51	580.844
775.032	647.959	466.875										2701.93	1584.51	805.433
3011.54	3085.71	2844.28										5542.56	2341.61	459.107
4072.55	4629.77	3341.18										2201.76	1411.95	317.724
774.749	724.427	394.948										2652.01	2504.13	503.544
4920.42	5439.7	3655.61										2298.59	649.438	233.092
1402.41	349.526	258.77										3675.87	3284.69	981.5
1866.91	1800.5	870.914										1359.3	1400.34	1206.22
2656.43	2197.04	1185.63										1560.89	1144.41	693.352
4381.55	4166.3	3566										6530.89	1754.31	1195.32
838.204	556.201	361.5										2661.46	2198.6	1395.74
1610.81	1088.76	836.716										1095.35	1868.9	918.179
1016.86	988.577	409.28										2302.23	1065.34	63.236
1164.82	694.138	378.579										4637.82	4188.34	1534.64
615.94	470.815	263.437										4173.66	1252.95	699.281
743.316	1047.98	523.644										3419.79	3918.3	1201.16
947.745	1158.28	626.146										2525.82	3844.28	1406.48
488.752	698.459	292.37										4348.61	2485.37	1759.92
3812.79	4155.41	2985.91										719.822	703.467	244.858
1451.62	2373.88	918.591										718.101	410.905	183.582
620.334	429.975	175.259										1215.6	1069.02	260.077
735.053	931.64	454.717										984.192	450.897	215.324
939.706	882.092	477.925										1329.11	194.232	285.566
3451.41	3352.58	2964.98										2180.21	831.791	400.314
1034.74	1552.69	649.759										1316.39	745.976	217.792
2297.92	2606.39	1122.12										1054.73	776.56	450.926
4423.51	4839.94	3273.59										3028.84	1727.43	833.116
825.974	824.73	338.444										2261.64	1438.44	307.078
1256.23	753.282	388.879										1487.67	1432.62	1138.1
5224.33	5570.6	3594.89										2396.68	2079.49	422.471
2069.02	2179.14	1029.65										3188.16	2412.84	624.114
1611.82	382.511	280.985										1808.8	1264.22	732.291
2582.01	2086.55	1089.88										5284.8	4635.56	1654.18
3299.01	2506.76	1853.86										4593.51	1348.89	750.211
637.523	401.665	250.611										4558.45	5007.39	1408.97
700.688	303.833	86.385										2826.98	4142.63	1451.91
987.262	812.407	716.336										4247.34	2258.03	1515.3
448.347	585.568	248.724										1799.45	776.569	101.609
3897.1	4041.56	2858.4										2605.29	919.688	430.238
988.232	733.076	361.235										1448.13	1031.17	547.74
1558.37	2464.57	892.175										956.363	459.354	199.245
668.384	433.094	168.294										1310.37	1159.08	271.38
1235.72	958.613	813.179										1396.13	193.517	283.743
4553.1	4533.48	2913.86										4486.62	1695.55	340.386
2272.18	2313.72	1045.94										1520.48	707.356	644.537
1774.14	432.113	309.695										395.992	670.557	197.489
2362.36	1799.42	927.345										194.195	381.088	47.737
742.874	884.403	467.05										205.068	701.976	49.887
4447.75	4615.46	3034.5										232.184	341.791	152.308
1526.59	1696.34	1477.59										1218.82	764.174	414.128
1897.15	1700.47	1379.12										3273.44	1698.24	789.928
2494.18	2719.49	1129.95										2230.39	1412.69	305.404
1051.49	1499.39	616.183										1652.1	1572.65	1208.78
791.095	815.991	320.57										1875.6	730.486	600.063
652.274	361.556	148.195										1862.68	1260.49	729.24
1279.59	673.623	369.007										5544.28	4467.89	1573.24
522.353	690.348	307.094										3467.62	885.174	485.794
1152.26	830.104	558.583										4610.38	4706.8	1280.22
361.412	400.732	310.56										2956.2	4141.06	1408.22
300.517	340.988	163.397										3395.99	1377.78	758.849
650.953	809.737	475.84										1958.39	828.316	732.527
296.01	316.071	247.748										2380.14	793.701	361.457
1029.44	746.196	368.873										965.485	437.644	201.396
3922.31	4002.7	2941.33										1499.01	1033.68	529.381
1034.27	1304.15	691.332										1243.74	1060.69	247.616
652.114	847.244	469.734										880.692	1700.01	773.548
670.849	543.307	204.848										979.91	325.962	176.075
3114.01	3894.53	3499.22										755.192	505.616	237.774
3305.18	2899.69	1887.41										154.05	722.925	41.679
1354.89	1549.83	1187.44										159.728	406.394	42.296
2447.17	2600.36	1050.38										862.247	748.923	406.867
1068.11	1408.26	591.316										199.595	312.866	138.364
1146.48	1015.9	795.385										2370.1	969.88	417.362
707.281	320.062	96.307										2844.66	2239.71	664.017
755.109	726.168	293.263										1529.73	1235.74	1343.31
2568.34	2527.75	1091.97										2056.5	676.636	583.36
1724.62	425.105	296.394										1625.52	1461.89	1076.92
1408.65	2059.31	758.619										1590.63	1044.54	542.951
1528.79	1166.6	924.927										2100.58	1310.12	1025.95
2822.45	2218.59	1247.44										1344.39	1141.69	259.908
1671.72	1123.43	548.786										878.716	562.986	251.298
989.949	794.4	538.453										4586.38	4597.6	1233.01
1012.83	1180.21	410.658										1729.65	1126.71	638.044
626.647	459.963	229.104										5223.11	3859.69	1285.21
613.587	623.634	396.293										2226.45	1322.15	281.833
980.17	701.159	348.685										1974.49	846.328	707.192
3144.19	2857.18	2004.41										1056.74	1944.78	806.907
2924.44	3787.48	1820.11										2171.6	2490.66	832.851
669.576	866.227	458.187										901.11	423.476	186.391
752.118	635.572	232.936										1204.93	966.74	516.422
2615.12	3262.74	2576.61										1856.98	3494.47	1759.81
3562.99	4200.22	3555.85										280.879	722.699	83
1349.46	1496.25	1020.12										160.62	421.116	44.437
808.022	584.456	468.957										837.215	1020.51	297.379
781.751	790.987	412.286										152.043	366.739	161.351
1523.9	1153.47	895.261										3669.52	2704.5	688.469
2613.61	2675.17	1073.88										2289.15	1683.47	1578.61
1115.32	755.989	593.765										1780.81	1919.75	545.779
2490.63	2357.67	1126.17										1365.48	1804.03	294.699
3202.4	3979.17	3599.07										2127.93	696.859	588.55
1655.34	344.702	235.596										1521.43	961.213	494.462
2789.17	2784.58	2464										2811.98	1695.64	1257.5
1000.2	825.384	540.776										2655.58	1822.67	401.862
2000.01	3165.67	2415.09										1006.06	631.824	273.575
1230.99	1343.61	427.533										1013.97	738.749	193.005
645.26	564.462	238.229										226.94	420.443	66.229
609.002	283.05	94.199										2151.74	3932.04	1857.6
391.564	302.448	136.392										1752.68	1008.45	210.565
341.468	341.427	221.855										1978.06	833.529	689.02
705.29	844.256	858.956										1070.11	1996.83	791.218
1235.4	1772.76	1121.52										2478.95	1348.43	441.71
458.108	601.997	320.565										1364.8	1075.58	555.056
429.274	714.459	353.267										234.257	352.588	160.263
4155.14	4941.67	2231.07										1079.19	881.038	541.93
893.187	626.109	304.837										1256.63	751.724	347.065
1026.26	723.422	522.69										204.65	161.521	276.24
1384.08	948.703	735.677										439.013	299.354	233.849
5089.8	5302.14	4218.56										835.219	1172.89	601.987
2162.28	2929.08	1606.87										1301.32	1037.26	677.523
1274.77	804.312	618.957										1936.36	2762.08	1166.7
5532.3	5482.21	4554.21										1582.99	2073.9	330.467
2157.15	1891.89	922.233										2191.89	2262.78	604.397
4743.39	5537.69	4064.43										2518.92	1757.94	1609.84
784.823	893.539	848.57										4066.38	2901.39	691.775
664.964	831.448	455.513										4466.65	2794.34	683.437
813.707	674.332	210.139										2078.43	3283.89	1453.82
3694.16	4228.92	2814.53										2022.72	855.409	671.839
3458.55	3805.98	3155.66										4009.3	3557.16	2156.65
2395.69	2241.62	872.498										2051.8	643.589	535.303
2938.47	4064.64	2816.75										1221.85	718.758	325.708
1373.85	1062.02	750.353										3102.41	1843.48	1303.43
982.324	778.365	496.705										1064.38	653.815	331.28
1367.81	1442.44	409.256										2196.32	1112.86	652.404
614.981	809.074	395.002										1050.45	1830.3	700.887
914.277	830.384	558.884										555.124	349.918	113.841
396.461	305.278	141.374										1419.63	1083.83	533.302
297.932	276.18	188.653										557.71	372.722	133.153
417.131	690.269	329.225										301.671	203.703	333.59
4148.8	4697.97	2014.99										220.406	173.658	284.102
1031.17	718.863	511.573
5042.55	5548.32	3816.3
5588.55	5883.76	3534.59
3016.43	3115.99	2303.79
6432.76	6522.11	4886.35
2348.13	3197.14	1673.44
2618.09	2976.1	1509.56
6709.98	6113.77	4621.72
1254.18	782.379	595.699
809.734	925.133	836.215
813.168	651.401	200.694
3111.92	2401.4	1651.66
3350.29	4418.97	2853.09
2885.04	2533.14	1869.32
936.532	605.501	371.488
1151.16	1040.36	846.667
280.312	235.165	129.546
786.166	650.402	394.777
1075.08	1006.75	386.702
598.057	806.683	368.987
451.212	707.643	336.442
543.083	593.42	292.991
1001.59	690.83	491.985
4009.12	4185.61	1831.08
5032.4	5401.18	3600.9
5598.5	5567.48	3266.38
773.946	604.742	181.933
2167.3	2190	1903.83
3327.14	3661.56	1700.1
1354.04	813.742	596.294
4302.4	3651.42	4251.72
2406.74	2375.7	1135.49
2471.21	3101.84	1568.44
7026.98	6813.36	4870.73
7063.52	6557.98	4895.84
3983.02	2914.39	2016.77
552.81	673.618	306.019
3369.6	4124.74	2660.27
3585.05	2867.5	1985.82
699.896	719.221	655.569
512.692	588.836	269.133
3027.32	3660.59	2398.05
970.054	655.941	477.51
3026.9	3109.96	1386.62
3158.66	3881.6	3995.43
5037.36	4569.36	2696.91
4247.77	4018.32	2727.05
2687.24	2578.89	2110.64
5535.93	4190.53	4711.24
7061.22	6755.27	4779.38
3901.76	4018.46	1737.12
4160.59	3218.88	2187.96
6442.05	5312.76	3882.02
3601.22	2432.92	1570.7
3309.26	3808.29	2460.05
548.987	583.815	278.383
1093.94	645.005	467.215
2018.53	2240.01	1128.4
1139.3	830.117	509.795
1197.61	1827.36	598.892
644.137	829.287	419.214
839.379	1126.19	339.136
667.652	620.127	352.266
5902.24	5941.89	3580.82
5880.11	4272.35	4698.85
6124.17	5259.51	3732.28
2595.01	2395.98	1890.75
5055.53	5629.4	5431.76
3959.94	3980.86	1727.63
3318.8	2431.07	1319.37
3995.39	2853.27	1898.47
1558.21	2274.33	730.22
1028.75	1281.42	361.538
2043.88	1834.53	1291.65
850.033	1223.83	507.214
694.618	684.64	1140.86
2269.36	1288.36	743.521
3810.1	2826.55	2036.92
1606.05	1460.17	835.985
2555.62	2938.85	1475.41
1545.76	1079.32	587.171
874.664	711.016	349.706
594.256	971.492	397.28
1037.97	1256.18	413.076
7546.04	7261.6	4025.25
904.563	1344.78	527.096
647.754	1129.69	434.826
5677.95	6141.05	5679.74
4437.03	4487.97	3578.82
3487.17	3405.37	1497.99
1041.34	1277.85	348.644
1680.47	1125.66	633.506
1670.23	2375.36	744.906
688.385	651.826	1140.75
2405.48	2002.19	1533.41
5547.56	3920.22	4141.39
4060.49	4882.28	2351.03
1660.71	1090.39	599.103
4637.88	4987.31	2284.76
3772.75	2692.11	1618.22
498.348	439.325	269.21
1223.08	1404.48	423.402
1009.92	933.275	544.249
315.208	484.464	337.373
692.632	686.575	274.104
