# Supplementary material for: Bright multicolor labeling of neuronal circuits with fluorescent proteins and chemical tags
Source: eLife. 2018 Nov 20;7:e40350. doi: 10.7554/eLife.40350 (PMC6245733; doi:10.7554/eLife.40350)
Supplement: Figure 2—source data 2. [file elife-40350-fig2-data2.xlsx]

## Sheet: Figure 2 - source data 2
CAG-mTurquoise2/EYFP/tdTomato each 1ug/uL	CAG-mTurquoise2/EYFP/tdTomato each 0.25 ug/uL	CAG-tTA2 + TRE-mTurquoise2/EYFP/tdTomato each 0.25 ug/uL
EYFP intensity	EYFP intensity	EYFP intensity
5432.91	929.03	1414.65
2595.54	444.481	342.152
2111.95	45.948	600.633
4941.42	44.616	832.058
4154.9	37.99	1834.51
1505.07	291.9	825.059
576.717	44.83	2145.19
572.4	785.139	1305.3
1640.88	31.44	1821.95
4027.88	247.979	855.122
1288.44	376.094	3045.53
776.089	311.221	2073.9
926.634	47.913	957.876
415.81	547.459	1334.14
2129.23	51.674	855.244
1204.86	203.905	997.781
1077.67	36.822	1167.3
487.314	52.941	565.404
771.522	50.421	1101.37
658.486	350.961	917.263
581.91	39.35	746.25
729.211	243.736	673.913
464.463	55.436	1888.98
534.997	77.507	1631.38
2512.87	45.692	1141.33
4213.99	579.965	515.968
1458.33	323.911	676.484
1085.64	165.172	1027.03
2218.19	163.963	390.577
388.244	475.961	1526.92
926.887	229.031	3710.91
544.074	42.266	1410.36
965.914	84.211	2165.94
647.959	374.113	698.65
3085.71	52.047	1287.52
4629.77	62.516	265.789
724.427	370.116	2176.08
5439.7	175.523	1068.16
349.526	185.552	736.309
1800.5	151.192	956.685
2197.04	80.837	698.38
4166.3	492.897	1734.82
556.201	57.496	557.501
1088.76	44.266	642.371
988.577	145.294	449.331
694.138	358.072	1709.45
470.815	163.134	3997.26
1047.98	163.312	1444.73
1158.28	183.947	637.924
698.459	490.463	1001.84
4155.41	59.175	261.056
2373.88	91.562	1290.17
429.975	57.531	566.998
931.64	159.192	709.453
882.092	297.229	1411.44
3352.58	120.148	988.725
1552.69	243.453	2085.03
2606.39	454.573	2083.32
4839.94	222.417	616.003
824.73	89	2638.84
753.282	50.662	678.332
5570.6	165.337	959.476
2179.14	49.894	2367.16
382.511	207.139	1713.14
2086.55	159.882	2411.85
2506.76	150.808	2600.09
401.665	133.62	1095.78
303.833	277.486	560.004
812.407	248.637	558.811
585.568	206.786	3390.09
4041.56	249.875	1742.16
733.076	181.537	453.02
2464.57	54.924	772.803
433.094	53.077	659.754
958.613	228.899	278.15
4533.48	656.683	422.845
2313.72	161.88	520.217
432.113	236.328	2426.82
1799.42	215.034	712.785
884.403	184.972	3581.13
4615.46	305.709	2572.05
1696.34	246.187	2516.25
1700.47	175.107	1026.45
2719.49	58.039	2724.32
1499.39	55.413	2861.3
815.991	226.968	1103.94
361.556	746.503	1044.16
673.623	162.774	1434.34
690.348	237.437	554.626
830.104	210.147	1419.61
400.732	108.44	448.301
340.988	178.476	1666.84
809.737	388.889	793.075
316.071	59.561	1543.18
746.196	219.989	218.321
4002.7	137.569	685.733
1304.15	745.2	990.701
847.244	229.055	2560.3
543.307	177.631	737.068
3894.53	381.799	3636.35
2899.69	124.397	976.94
1549.83	202.369	1197.33
2600.36	492.106	2435.78
1408.26	171.359	2671.26
1015.9		1388.68
320.062		2629.62
726.168		2834.16
2527.75		474.061
425.105		1210.64
2059.31		780.98
1166.6		786.626
2218.59		2265.39
1123.43		3048.77
794.4		205.921
1180.21		619.384
459.963		811.831
623.634		748.18
701.159		471.715
2857.18		442.821
3787.48		718.148
866.227		2387.67
635.572		1046.51
3262.74		1584.51
4200.22		2341.61
1496.25		1411.95
584.456		2504.13
790.987		649.438
1153.47		3284.69
2675.17		1400.34
755.989		1144.41
2357.67		1754.31
3979.17		2198.6
344.702		1868.9
2784.58		1065.34
825.384		4188.34
3165.67		1252.95
1343.61		3918.3
564.462		3844.28
283.05		2485.37
302.448		703.467
341.427		410.905
844.256		1069.02
1772.76		450.897
601.997		194.232
714.459		831.791
4941.67		745.976
626.109		776.56
723.422		1727.43
948.703		1438.44
5302.14		1432.62
2929.08		2079.49
804.312		2412.84
5482.21		1264.22
1891.89		4635.56
5537.69		1348.89
893.539		5007.39
831.448		4142.63
674.332		2258.03
4228.92		776.569
3805.98		919.688
2241.62		1031.17
4064.64		459.354
1062.02		1159.08
778.365		193.517
1442.44		1695.55
809.074		707.356
830.384		670.557
305.278		381.088
276.18		701.976
690.269		341.791
4697.97		764.174
718.863		1698.24
5548.32		1412.69
5883.76		1572.65
3115.99		730.486
6522.11		1260.49
3197.14		4467.89
2976.1		885.174
6113.77		4706.8
782.379		4141.06
925.133		1377.78
651.401		828.316
2401.4		793.701
4418.97		437.644
2533.14		1033.68
605.501		1060.69
1040.36		1700.01
235.165		325.962
650.402		505.616
1006.75		722.925
806.683		406.394
707.643		748.923
593.42		312.866
690.83		969.88
4185.61		2239.71
5401.18		1235.74
5567.48		676.636
604.742		1461.89
2190		1044.54
3661.56		1310.12
813.742		1141.69
3651.42		562.986
2375.7		4597.6
3101.84		1126.71
6813.36		3859.69
6557.98		1322.15
2914.39		846.328
673.618		1944.78
4124.74		2490.66
2867.5		423.476
719.221		966.74
588.836		3494.47
3660.59		722.699
655.941		421.116
3109.96		1020.51
3881.6		366.739
4569.36		2704.5
4018.32		1683.47
2578.89		1919.75
4190.53		1804.03
6755.27		696.859
4018.46		961.213
3218.88		1695.64
5312.76		1822.67
2432.92		631.824
3808.29		738.749
583.815		420.443
645.005		3932.04
2240.01		1008.45
830.117		833.529
1827.36		1996.83
829.287		1348.43
1126.19		1075.58
620.127		352.588
5941.89		881.038
4272.35		751.724
5259.51		161.521
2395.98		299.354
5629.4		1172.89
3980.86		1037.26
2431.07		2762.08
2853.27		2073.9
2274.33		2262.78
1281.42		1757.94
1834.53		2901.39
1223.83		2794.34
684.64		3283.89
1288.36		855.409
2826.55		3557.16
1460.17		643.589
2938.85		718.758
1079.32		1843.48
711.016		653.815
971.492		1112.86
1256.18		1830.3
7261.6		349.918
1344.78		1083.83
1129.69		372.722
6141.05		203.703
4487.97		173.658
3405.37
1277.85
1125.66
2375.36
651.826
2002.19
3920.22
4882.28
1090.39
4987.31
2692.11
439.325
1404.48
933.275
484.464
686.575
