# Supplementary material for: Bright multicolor labeling of neuronal circuits with fluorescent proteins and chemical tags
Source: eLife. 2018 Nov 20;7:e40350. doi: 10.7554/eLife.40350 (PMC6245733; doi:10.7554/eLife.40350)
Supplement: Figure 3—source data 1. [file elife-40350-fig3-data1.xlsx]

## Sheet: Figure 3 - source data 1
	CAG-tTA2 + TRE-mTurquoise2/EYFP/tdTomato each 0.05 ug/uL				CAG-tTA2 + TRE-mTurquoise2/EYFP/tdTomato each 0.5 ug/uL	CAG-tTA2 + TRE-mTurquoise2/EYFP/tdTomato each 0.1 ug/uL					CAG-tTA2 + TRE-mTurquoise2/EYFP/tdTomato each 0.25 ug/uL					CAG-tTA2 + TRE-mTurquoise2/EYFP/tdTomato each 0.5 ug/uL
	mTurquoise2 intensity	EYFP intensity	tdTomato intensity			mTurquoise2 intensity	EYFP intensity	tdTomato intensity			mTurquoise2 intensity	EYFP intensity	tdTomato intensity			mTurquoise2 intensity	EYFP intensity	tdTomato intensity
sample1					sample1					sample1					sample1
	31.374	3626.18	13059.8			2676.42	1933.47	15022.2			3305.78	20802	18567.1			2389.97	4363.61	14179
	31.824	2309.87	81.837			41.543	4315.56	549.559			6237.06	15441.5	36049.9			705.636	3581.41	4360.23
	24.287	1973.47	48.175			401.484	2708.55	6457.87			2071.27	11774	11589.3			1633.2	458.985	8224.2
	18.352	1131.35	2832.01			53.658	245.06	4717.97			3201.63	4939.98	4288.64			1060.31	3417.86	2018.43
	396.791	1580.61	14354.2			49.637	224.189	2449.02			1634.48	6321.38	6120.8			2879.38	5333.98	5780.73
	33.281	338.713	10712			981.835	2362.73	9021.73			2338.88	7681.01	3765.17			1307.67	797.098	2304.49
	25.588	149.059	3688.45			2129.05	1745.67	13690.7			2789.17	6167.52	4802.45			800.176	2486.7	10658.7
	28.062	391.669	14768.7			1528.01	3873.98	13583.7			1739.52	6452.89	7450.03			612.268	2057.84	2253.57
	24.313	108.761	2639.25			450.53	2958.93	3497.18			1711.54	2635.39	513.09			603.813	855.472	1947.87
	532.273	123.68	1578.33			380.43	2781.91	6338.51			6561.69	18013.4	39055.7			487.665	1475.99	2233.55
	1265.15	137.818	77.75			380.43	2781.91	6338.51			4592.29	14171.3	5290.53			614.018	2604.68	2677.13
	491.313	113.316	1426.31			91.321	1557.2	805.81			3174.27	21771.1	18289.9			871.827	1886.59	8137.55
	30.559	4017.33	13583.9			54.583	3856.14	600.194			1885.28	8465.98	7178.18			481.481	1291.37	1556.42
	19.274	1206.12	2726.82			54.944	296.618	4793.27			3363.98	5690.21	4538.06			966.268	613.555	1822.84
	22.519	429.538	16746.5			49.245	242.715	2243.45			3234.2	12938.7	5476.85			120.546	1354.06	1490.97
	34.065	328.149	10915.5			1476.62	3879.27	13046.9			2101.45	9052.97	9169.2			408.094	2041.2	2105.79
	29.871	134.983	3668.99			726.884	2896.36	4769.3			3154.64	8238.43	5578.13			677.061	1430.62	2368
	24.29	114.973	2545.03			69.772	1416.93	821.179			1303.8	8577.81	7990.71			426.193	842.799	4937.57
	1007.14	120.322	69.082			529.273	4133.61	4547.05			874.987	11158.2	6253.36			388.097	861.656	2425.49
	1262.88	136.801	127.842			337.078	2606.22	6346.32			5531.62	18398.6	6259.76			2828.89	5786.19	5963.67
	26.886	4045.29	13258.7			49.541	272.624	4479.18			5802.37	16860.3	36475			1546.31	461.662	7784.44
	16.247	1227.87	2754.96			1493.28	3910.61	13453.6			3667.15	15811.8	6363.4			2403.03	4788.47	14950.7
	27.079	424.431	16252.2			548.917	4825.37	13970.4			1958.33	8933.1	7378.71			659.392	3662.23	4209.08
	33.372	146.517	3721.41			692.665	2842.37	4563.5			2687.6	4743.47	3902.13			764.84	2694.66	1656.42
	39.437	322.019	10295.7			494.087	4023.99	4456.23			2217.02	16431	14227.8			648.447	4023.71	3970.17
	32.436	111.927	2306.39			44.519	1534.59	538.353			2219.48	10249.2	9690.45			1223.31	803.082	2273.77
	988.991	139.047	99.277			49.095	849.369	500.621			3393.95	9302.85	5967.8			871.76	1137.44	2764.19
	823.033	101.512	49.65			1329.75	3776.27	13453.7			1199.02	16681.8	8593.96			787.032	2588.45	10556.1
	2776.96	314.036	3668.51			649.842	6440.14	18946.8			1238.28	3597.26	2132.91			585.284	2155.58	2206.23
	29.877	3404.29	11493.5			1590.93	2574.81	6196.56			5601.89	19510.8	6434.39			567.648	2495.89	2437.12
	17.632	1212.05	2778.62			672.907	2912.79	4716.39			3353.13	10924.5	24625.9			457.424	1330.66	1527.87
	41.32	453.504	15306.3			480.288	3944.58	4329.06			1378.77	20979.4	10053.5			1102.78	743.413	2171.82
	41.518	147.826	3553.55			270.789	3046.3	5837			3215.73	14117.8	5720.71			113.301	1447.45	1479.09
	63.39	321.332	8418.45			648.883	4382.47	6077.65			1681.56	7989.96	6737.01			326.022	750.321	4122.92
	36.811	117.123	2293.37			604.434	6175.08	18409.4			2332.55	11045.3	10133.8			559.526	1222.62	4661.08
	904.809	132.508	104.18			2195.33	4244.53	10907.8			2105.94	3555.76	2114.94			315.096	747.822	1874.85
	2837.44	347.092	3931.55			718.989	254.435	2755.19			3029.04	8655.01	5588.89			2291.32	4916.35	15188
	848.663	106.67	72.395			787.597	6313.2	8211.06			1508.94	4509.61	2476.68			1433.34	436.678	7600.84
	20.953	929.08	2112.23			293.133	3317.71	6365.12			5249.69	19189.5	6476.22			778.057	5752.63	5428.63
	24.555	1039.84	208.349			36.854	898.224	342.549			3044.87	13953.6	5785.05			2465.92	5478.89	5649.51
	30.029	1067.85	104.713			2223.74	4548.88	12043			2336.71	4106.91	2427.08			1030.58	1513.57	3678.69
	27.4	1480.89	4280.22			747.748	186.739	2630.25			2769.74	8193.23	5313.93			690.686	2424.42	9819.95
	133.339	712.034	291.32			828.21	6790.52	8719.36			1921.07	9332.72	9096.16			512.71	2016.2	2046.71
	48.346	459.804	11456.9			835.551	2368.27	3340.04			1162.62	17653	8763.25			966.261	701.278	1919.36
	44.79	207.832	6189.27			519.767	5508.96	17093.3			1467.85	4542.2	2569.01			1840.94	1356.55	4124.36
	50.321	141.967	3140.14			258.575	3073.54	5993.31			1008.78	4865.73	4458.23			324.578	1037.81	1251.58
	2013.45	458.245	10681.5			1528.71	4018.99	15434.3			2223.84	4007.59	2532.93			330.133	1900.63	2261.44
	896.589	140.974	151.056			747.919	188.569	2741.43			2157.19	10327.1	4396.36			114.225	1540.66	1546.82
	679.412	1534.1	2835.11			882.54	2574.34	3450.08			5023.29	18392.6	6500.79			367.148	1955.91	1868.17
	2832.18	345.335	3965.4			822.251	6835.3	8897.28			1398.18	4380.22	2489.77			321.582	1544.76	1831.41
	3260.39	2414.33	4596.64			1138.63	3094.42	7332.92			929.677	14640.4	7497.12			732.005	2025.88	2567.67
	755.815	106.115	62.324			272.688	3661.49	3917.53			727.283	3717.48	5892.39			1783.88	4059.09	12684.9
	18.804	1174.77	62.187			213.833	2558.13	5325.93			1696.72	4218.3	7189.95			958.542	351.846	5674.07
	274.255	2324.8	140.492			331.157	3654.47	12267.4			7800.95	19949.1	20838.3			936.349	2921.61	3576.8
	18.647	1288.26	116.79			41.776	709.964	3227.85			2352.93	4459.95	2690.54			726.827	5633.26	5319.47
	33.412	257.001	8273.44			1304.77	3342.69	17011.1			3629.37	10934.9	13202.9			916.917	1456.49	3493.45
	838.742	357.872	7611.03			1570.81	4252.11	16180.3			2882.78	10218.9	9495.19			599.401	3451.83	3962.37
	6172.02	1363.21	36858.8			668.207	226.857	2568.11			2171.12	5957.72	9739.88			1986.32	1534.6	4700.4
	1025.42	402.774	9911.8			829.897	2558.06	3444.4			700.474	3709.43	6022.01			534.601	3517.55	3205.27
	1426.88	155.138	197.809			395.516	166.068	3931.73			1805.36	6886.9	3901.2			1223.06	3110.73	3319.69
	3232.92	2451.99	4675.03			776.222	6403.06	9077.4			520.882	7995.27	4340.4			444.118	857.311	1323.75
	709.009	1696.93	3085.89			528.876	2456.26	4102.09			8661.05	23682	23766.6			42.175	1604.64	1494.72
	2247.28	325.402	3362.62			266.125	3729.11	3905.39			4484.1	14315.3	16516.4			103.061	1299.74	1276.11
	685.148	226.136	519.627			1510.41	4324.99	21623.3			1695.1	3320.01	2129.71			196.91	1600.27	1523.69
	19.639	1165.68	62.606			33.002	820.548	3960.29			4517.58	17348.9	15236.2			470.818	1733.89	1795.12
	261.497	2387.72	128.418			203.128	735.568	2400.93			2577.25	10457.3	4658.59			360.116	1478.97	1550.78
	22.938	1161.88	120.131			1466.32	3968.58	15399.7			2388.98	6734.72	10697.7			369.623	1372.04	5189.92
	38.044	225.165	7455.75			793.363	2478.3	3526.02			652.064	3358.93	5522.48			826.468	3040.12	1644.23
	5919.45	1379.13	37138.7			676.075	4100.29	11008.3			8405.13	23868.2	24057.5			184.409	865.904	2343.73
	1717.53	316.398	6680.16			1399.79	4691.25	10745.7			4560.54	8476.03	19193.7			865.811	1541.73	2586.94
	1158.07	406.26	11179			389.047	169.2	4049.47			2660.22	11121.6	13962.8			575.065	4449.82	4259.66
	1666.27	159.151	88.463			566.013	5509.43	426.401			4453.96	14683	16857.3			868.496	2924.98	3478.28
	701.228	1718.92	3084.09			1369.92	3966.48	19791.6			4771.33	19045.3	16662.4			585.105	2564.8	2444.52
	2755.63	2226.9	4326.02			484.436	2557.47	4079.49			5271.49	8083.39	4089.36			1279.15	1131.22	3410.21
	235.397	2098.93	191.815			259.214	3692.81	3861.59			3029.43	6045.18	12701.9			494.203	3401.1	3073.96
	22.789	1226.07	98.21			41.764	1793.46	4689.27			2626.46	5382.89	4462.15			614.793	1086.79	2550.75
	20.514	1018.44	65.325			337.102	2555.94	5728.39			2605.54	10869.9	4694.7			1057.93	4374.78	1933.99
	34.248	3207.78	3526.51			37.245	793.608	3799.45			2424.68	11581.6	7611.58			656.603	4072.15	4624.15
	35.942	242.545	7278.72			218.527	1474.54	2142.02			2498.58	7051.67	11210.5			48.185	1872.06	1645.59
	1829.79	328.195	7397.92			1631.7	6317.91	15008.6			7722.49	22688.5	23689.8			216.661	1266.96	3647.3
	1023.17	363.507	10166.6			738.729	4732.37	13035.9			6532.27	14303.5	30954.5			257.198	2714.97	2674.61
	1597.84	154.801	67.484			650.323	6653.02	426.07			6558.61	11413.1	5642.5			505.075	1340.39	3695.6
	669.654	1658.3	2913.54			1137.46	3431.64	14446.1			4034.22	13629	16111.6			231.348	177.272	912.721
	3791.22	977.897	26002.7			51.775	1631.26	4433.79			5043.16	20331.7	17840.3			957.326	1793.09	3018.49
	25.624	4792.31	5121.88			239.94	3306.78	3720.81			3328.08	15353.1	19015.5			441.534	1341.03	289.509
	26.352	1018.22	109.123			348.132	2955.64	6613.54			4668.42	10257.6	18452.3			530.855	2379.25	2320.22
	144.724	1242.11	178.979			453.99	2491.26	4053.24			4442.29	10571.3	8421.28			247.75	2833.68	2835.29
	328.766	162.046	1868.57			237.067	1737.02	2467.26			3971.23	8552.85	17551.1			264.403	176.548	1164.09
	83.356	269.361	5254.27			40.446	803.992	3911.62			2588.24	11094	4779.4			1018.99	4381.09	1877.13
	1409.88	276.338	6119.03			370.269	156.017	4080.4			2791.11	14363.1	8995.99			503.953	3215.59	3687.39
	1425.78	171.13	74.193			1167.62	3618.18	18694.8			2074.48	5935.04	9339.22			59.195	1427.88	1308.19
	573.456	90.135	68.795			1597.66	6357.3	15417.2			6655.37	15163.9	32654.3			277.739	2166.82	2018.56
	343.775	171.404	1917.6			720.62	4847.69	13591.5			6443.04	11756	5836.86			194.992	1160.84	3230.45
	615.626	273.838	6855.06			657.832	6907.6	459.157			3317.3	16153.8	20222.9			223.557	1550.16	1590.62
	512.976	1392.66	2521.91			364.228	3060.08	6973.97			4970.75	11385.3	20187.1			465.475	1619.24	2046.51
	26.542	4892.38	5052.8			398.641	3462.32	6266.75			2467.77	8687.16	11096.7			267.907	1037.92	1067.8
	529.995	94.915	2284.1			227.04	1750.84	2497.71			4387.5	18590.1	16570.8			895.446	1575.89	2707.67
	1203.79	281.272	2398.19			41.276	1806.02	4842.62			2860.27	6573.66	5584.58			468.477	1565.18	218.11
	305.001	255.339	117.379			521.04	1255.68	3620.52			4996.98	12414.3	9759.59			394.224	1842.89	1863.92
	26.24	4636.64	1815.62			369.284	155.359	4321.57			4538.24	10144.2	20905.4			273.314	1146.13	1122.43
	40.818	1302.08	4560.4			69.099	731.762	3603.14			2269.35	8838.09	3668.44			858.426	3967.65	1659.18
	910.944	287.33	1336.98			431.656	240.277	2688.51			2840.69	14701.1	9343.62			316.947	2116.93	2464.01
	21.734	87.505	8238.03			287.023	1751.53	3196.02			1908.53	8440.75	6421.31			146.796	1692.27	1726.33
	1093.03	188.273	1407.52								6489.04	15220.8	33605.9			363.715	1173.32	1499.69
	684.699	165.043	86.448								6107.71	11475.4	5832.84			318.77	1311.25	1326.14
	544.595	96.691	5787.1								5194.75	12243.8	21979.6			49.437	1099.12	3563.7
	320.26	214.617	1821.9								3086.54	7718.68	6234.05			235.39	1403.93	1349.04
	29.854	4261.54	4774.75								4058.7	9304.89	19343.9			881.949	1577.38	159.34
	34.291	1312.35	1337.24								4396.28	11495.4	9120.72			138.122	797.799	2184.15
	887.721	292.623	8429.51								3973.22	14636.8	5002.36			239.027	186.872	1119.18
	23.883	87.518	1291.86		sample2						2478.91	13395.9	8711.47			1152.95	1648.33	2956.61
						2582.85	1764	47.911			2028.14	9508.41	6914.11			502.868	2550.38	2340.67
						1062.75	3211.25	5884.97			2548.89	13473.3	17713.1			606.74	2214.47	2905.9
						765.32	6285.93	9895.08			2525.37	10698.2	10220.3			840.061	1555.36	164.966
						42.317	1218.07	1288.88			1981.91	17162.6	13276.3			292.699	1022.72	247.969
						31.354	3907.27	3850.99								50.43	1043.66	3392.04
sample2						887.999	3730.71	2873.59								241.472	1018.08	1013.68
	1205.07	8304.47	11747.3			1041.76	3665.04	6404.13								284.511	2243.68	2081.62
	532.67	256.257	3445.56			1976.89	1668.63	82.952								366.592	918.031	1779.53
	1494.63	2096.86	8839.19			28.538	5607.15	4802.44								1100.91	1636.83	2935.26
	322.251	680.978	1246.8			35.22	1119.42	1226.06								862.86	2112.68	5079.08
	309.473	1007.65	1078.97			966.263	4493.12	3326.18		sample2						608.39	2417.89	3158.15
	339.759	1048.56	446.721			26.107	6191.8	5316.64			2087.96	4838.22	5661.64			690.538	1501.72	2305.7
	1213.96	9059.61	12729.1			932.701	4399.92	3263.46			1570.63	453.878	2420.31			443.493	2426.47	2244.12
	514.448	272.788	3613.73			24.476	6390.91	5380.43			1181.35	3320.48	891.242			430.942	1030.44	2905.7
	519.677	1314.55	2062.69			848.078	4140.6	3174.18			913.196	3061.98	6048.09			278.04	1197.38	1591.02
	592.277	1512.74	10746.5			28.97	5642.43	4862.9			466.831	2487.76	3569.84			226.075	1845.64	1754.7
	303.346	697.173	1293.87			1614.82	2866.31	2126			2017.85	5085.92	5698.61			423.637	2307.04	1769.92
	307.067	1016.93	1088.81			718.911	1462.48	4449.21			1327.9	495.844	2255.6			748.088	1488.83	180.946
	1046.79	4794.33	7110.59			601.556	3307.17	2745.89			1172.97	3870.37	970.05			74.759	779.277	2506.37
	290.102	1616.27	1874.26			1569.65	2901.16	2223.03			1992.4	5377.11	6080.27			233.784	822.647	1223.56
	311.529	996.812	484.634			634.629	277.244	2524.21			1227.65	4347.52	1051.41			1567.61	3507.95	5874.47
	733.395	2601.51	4649.3			796.383	1696.7	5359.57			609.175	335.538	1212.14			895.026	2338.89	5672.35
	1017.65	8052.28	11554.8			1509.23	2899.02	2173.19			930.755	500.234	1749.39			437.661	1049.46	3130.32
	1330.9	6532.98	9103.05			1199.45	247.027	1659.13			914.766	2579.41	7597.41			287.679	1353.03	1744.96
	356.338	2484.03	3219.01			657.272	278.401	2719.43			1696.81	2660.43	2347.51			622.289	181.884	214.046
	439.44	254.65	3405.97			779.139	1731.9	5576.97			1222.69	5841.59	1879.57			293.816	1599.98	1586.45
	304.679	1049.65	1076.42			618.94	1066.4	2406.26			1328.55	3787.21	4733.81			767.4	1252.86	2227.03
	302.72	1057.82	433.97			790.433	1526.42	3460.44			873.235	404.624	2018.49			508.127	1684.37	2977.4
	639.596	1760.07	13056.8			1119.18	235.153	1588.66			1153.9	3627.49	10719.2			473.035	1932.03	2641.66
	1505.21	8218.48	11616.7			1430.72	6388.68	3896.6			914.396	3499.92	942.509			479.008	1020.66	194.228
	712.622	2811	5031.55			1562.87	2939.66	2301.68			765.551	3489.61	1774.76			384.966	2163.47	1647.14
	554.521	1336.74	1747.88			674.778	1638.9	5393.57			339.369	3907.68	3594.87			335.986	2025.05	1650.73
	633.285	1766.09	12747.2			561.278	267.203	2520.66			2525.75	4674.35	4247.47			123.379	957.046	933.588
	378.267	2826.64	3613.51			32.241	2199.84	6610.94			1887.65	10376.8	3136.3			327.661	1263.45	1288.53
	784.281	6722.75	10215.6			737.026	1403.56	3144.59			919.026	431.268	2254.1			1594.53	3953.47	6721.43
	255.127	1128.59	1414.68			1377.86	6544.33	3987.34			888.119	4394.91	2260.79			767.667	2068.81	5350.38
	291.694	1036.01	1058.77			1071.97	231.187	1633.46			1138.43	3715.45	11283.1			613.971	2255.47	3992.52
	28.857	1196.01	2072.54			412.596	3636.45	4191.62			894.684	3350.93	484.858			571.503	194.404	213.421
	274.219	960.043	451.926			31.583	2190.48	6587.13			438.054	6060.23	5110.29			562.586	2631.31	3523.74
	1515.26	8221.83	11119.8			34.026	3279.58	1677.2			85.43	4051.41	4412.06			354.028	2127.53	1785.67
	674.296	2663.89	4905.08			865.842	1740.12	3952.22			738.158	2235.78	2857.93			319.82	842.433	2461.37
	366.83	2812.8	3561.8			1515.12	7698.1	4616.32			5593.24	12367.9	4438.85			203.885	981.269	1326.03
	261.219	1118.42	1486.4			42.47	7016.8	3718.56			2687.77	5218.78	4813.38			173.18	1009.34	1596.34
	25.749	1219.87	2142.08			30.98	2250.38	6979.71			1987.96	11270.3	3469.98			466.527	1260.41	529.232
	593.907	1709.66	12438.5			391.607	4113.85	4628.13			852.976	422.004	2196.64			276.405	1629.39	1341.64
	624.181	1637.28	2042.33			1363.43	7029.49	4311.47			1070.74	3631.97	11139.3			1103.84	2927.95	5217.29
	1607.14	9054.91	12265.1			748.666	1561.81	3710.02			1012.58	3973.19	253.032			1103.92	3031.48	904.124
	611.437	1600.4	2000.18			442.394	4821.81	5545.81			2004.87	4432.56	3807.88			737.028	4035	5516.5
	317.72	2485.21	3189.81			646.628	3039.37	5078.02			866.163	4442	2277.2			488.426	1878.5	3455.17
	577.931	2433.21	4726.39			742.51	206.142	1674.85			479.677	7009.6	5952.44			559.546	1550.9	4011.12
	423.881	1407.45	10984.9			42.628	7745.35	4047.95			88.151	5171.26	5226.28			164.078	1262.85	2079.67
	51.061	1115.08	2002.4			35.112	2215.43	6830.14			7205.5	18705.9	6794.56			515.165	1667.09	2254.25
	1409.32	8627.12	12147.1								3049.57	6185.15	12444.4			255.781	1649.8	1458.67
	576.575	1606.35	1944.77								1523.18	9435.94	3083.12			128.19	814.535	799.409
	145.783	1523.76	2342.9								2345.75	4841.39	4595.96			47.529	844.654	204.324
	567.598	4242.12	7201.04								3201.53	7437.28	6489.91
	918.134	2923.07	5361.25								1565.98	6570.82	206.281
	469.886	288.988	2779.34								4191.32	10021.7	3898.02
	1090.73	3781.48	7125.92		sample3						587.162	370.604	1770.3
	439.492	266.146	2899.1			999	4721.44	6904.31			456.618	6986.74	6080.09
	458.252	1683.95	2440.95			963.178	1983.85	3476.21			87.41	5471.95	5486.11
	1073.5	3958.45	7705.49			711.726	1486.41	2144.73			689.107	3706.47	2010.9		sample2
	432.93	343.078	2969.61			603.594	4812.66	8774.77			669.364	2397.36	7850.1			1188.61	1275.49	3776.53
	647.302	2412.14	2211.18			594.841	2785.26	4819.78			4135.41	8762.98	17253.3			730.776	1063.2	1654.27
	786.776	4000.35	7469.43			54.118	1492.78	225.041			1709.85	12230.9	4388.74			399.581	1331.91	1209.04
	548.617	2180.21	2089.37			491.477	1386.62	2979.29			3930.15	10078.4	8979.95			561.135	1129.7	122.547
	24.931	2825.88	2343.84			87.99	1663.41	6361.36			1692.08	7331.13	206.278			49.084	280.566	3283.76
	824.937	4541.45	8897.62			80.157	1156.48	2364			4246.06	12017.3	4730.39			39.624	677.433	2695.55
	999.139	3877.94	7823.78			202.043	1046.54	2537.68			90.933	5169.28	5361.93			1598.56	2168.62	6774.09
	652.354	2712.6	2385.35			516.747	1034.66	2774.85			351.001	4020.73	3857.37			894.14	831.791	1258.76
	423.276	256.235	3112.31			60.435	710.9	2674.89			2189.32	16565.7	5814.38			1258.18	917.774	149.422
	571.988	2725.75	2642.8			97.295	598.861	2142.09			4465.81	10099.8	20474.5			987.255	1417.23	1344.71
	15.464	3216.3	2626.89			935.871	2060.76	3428.49			3884.78	10523.7	9468.51			454.944	1735.9	2629.74
	534.21	3817.57	8296.31			597.289	5235.23	9049.51			1601.8	7469.98	200.78			240.147	867.475	1651.53
	369.152	2225.48	5609.44			1008.84	5289.8	7392.68			2554.73	20939.1	7383.46			58.572	279.304	3248.5
	453.299	2378.37	2383.11			830.567	1692.06	2793.04			4567.27	10694.9	21936.5			471.413	171.745	1239.59
	378.792	3024.54	10392.2			537.523	2621.02	4321.85			3242.9	9178.79	8763.73			276.103	478.272	1752.71
	10.364	2440.28	2348.36			725.514	1582.81	2146.82			833.075	4103.5	219.819			1343.75	2015.73	6258.6
	362.545	2328.51	2474			589.906	1409.46	3537.4			2313.69	19539.8	7140.18			1338.58	2297.11	2186.61
	502.216	1877.38	2218.7			474.308	1425.31	2929.92			2969.84	7393.98	16701.9			900.367	867.481	1264.2
	252.583	212.673	2590.69			434.865	2273.11	2861.93			1248.2	2841.02	2703.27			1170.35	934.497	136.022
						72.619	1552.22	5729.24			2017.78	17578.1	6750.35			548.761	199.171	1616.57
						59.667	1446.49	234.762			1299.91	5930.1	1797.51			604.83	1361.06	6712.34
						73.681	1209.54	2370.68			1302.29	3056.33	2890.78			507.158	2191.88	3258.24
						189.509	1154.49	2676.78			55.652	4357.04	228.78			459.131	661.074	2192.09
						52.745	748.335	2824.07								192.517	705.469	1732.48
sample3						1183.91	2634.91	4198.28								447.111	1872.6	2779.66
	4757.97	5235.96	6310			953.776	5265.11	7387.71								68.844	247.208	2598.05
	1341.26	5445.54	10593.6			876.809	2009.08	3349.68								36.112	737.822	1899.5
	1581.44	303.358	3651.74			541.691	4888.57	8484.64								1293.01	2414.02	2320.63
	1366.95	1872.25	3240.14			515.852	2645.53	4456.37								660.749	1710.6	8767.53
	79.619	866.068	3669.08			476.012	2694.91	3179.19		sample3						541.729	205.508	1671.34
	43.044	168.618	3997.6			591.137	1511.34	3686.25			1843.15	5952.4	10546.5			837.074	854.922	1202.03
	338.812	385.767	2756.71			84.546	1431.46	5416.56			970.969	1704.02	2106.11			552.452	2810.22	4092.36
	4239.89	4943.39	5891.21			46.694	783.959	2877.42			1278.8	2381.06	11178.4			479.924	831.935	2707.91
	1242.25	5271.72	10169.5			965.805	1490.54	2348.17			534.178	991.168	1584.04			1107.93	954.283	143.832
	1433.13	1409.08	4981.68			213.189	1038.73	2402.86			519.857	3674.65	11474.3			1076.05	1684.88	5279.48
	1742	2816.4	4434.01			641.415	1503.9	2101.61			70.8	2092.08	3570.48			844.686	325.102	2433.71
	1474.68	308.497	3575.31			78.249	1205.52	2365.33			1160.06	1028.7	8097.61			410.953	1809.86	2639.62
	849.772	245.172	2328.03			650.135	1289.18	1955.95			516.001	696.382	5988.78			177.291	634.104	1617.94
	713.496	4329.52	20014.5			1253.49	2220.6	3653.86			1875.85	1770.45	13789.8			39.323	724.053	1912.9
	81.791	929.492	3795.61			1115.91	2581.98	4128.88			1340.58	2756.67	12403.2			1198.08	2357.76	2274.38
	41.882	171.468	4077.29			879.868	1778.69	2654.34			1619.07	5406.47	9507.71			645.314	1730.4	8950.8
	320.8	394.148	2736.74			682.023	789.628	937.371			50.932	4192.23	6542.91			541.309	2810.97	4067.65
	2818.01	648.867	16858.8			487.407	4525.7	8156.02			479.827	720.539	6015.71			462.901	822.155	2755.4
	1207.19	5465.3	10568.2			414.002	2432.29	2954.04			1671.64	1623.61	12750.7			1062.82	350.768	3667.21
	779.683	5225.03	23488.4			525.375	1370.43	3416.72			1240.78	4347.84	8068.64			1861	1715.04	1531.62
	1507.26	1580.13	5326.51			639.478	1499.03	2701.49			1023.41	3302.13	5915.57			472.166	190.903	1555.23
	1780.33	3131.65	4717.19			80.6	706.888	2621.75			894.61	1586.52	5192.1			635.112	703.713	1069.52
	1231.75	279.738	3324.96			41.928	222.044	2010.64			40.611	4528.12	6857.24			810.257	729.087	156.823
	864.753	227.68	2336.08			748.85	871.818	1007.76			1088.68	2334.05	11043.8			356.142	1621.68	2400.95
	3938.93	4782.69	6084.33			1273.1	2406.66	3830.56			2279.02	3486.86	11865.1			36.813	735.645	1337.3
	1665.96	1055.26	5144.35			905.745	1897.1	2817.57			100.128	268.733	6034.2			52.654	649.807	1684.59
	41.741	166.557	4067.19			371.905	614.913	901.122			478.564	715.749	5883.58			821.946	1810.08	1846.11
	301.179	419.973	2669.9			449.819	609.332	1156.09			1674.95	1744.69	13865.5			468.599	2463.74	3717.4
	88.645	915.007	3631.17			864.383	2128.91	3636.33			1276.31	4676.6	8145.83			371.023	673.595	2267.49
	1018.72	1463.02	8011.03			387.517	2143.05	2815.67			1710.21	1460.54	9161.58			547.744	1563.58	8145.03
	4006.63	946.758	25938.5			55.995	222.281	1920.21			999.306	2043.31	6364.09			643.469	361.036	783.598
	2267.47	2468.93	8144.06			256.277	370.033	1385.93			737.95	820.362	2221.98			1120.27	362.413	4154.77
	1602.69	2922.43	4372.36			1333.68	1996.94	5843.8			57.978	3942.17	6254.28			1982.85	1967.22	1769.18
	1469.2	1603.25	5389.22			951.973	1092.91	2354.68			1769.2	3157.26	10504.3			1153.07	1013.06	1605.45
	903.825	6420.11	28505.5			1064.6	799.53	1062.48			570.446	1931.31	4123.95			714.217	1242.68	1245.96
	980.429	4692.12	9329.26			1174.81	2158.1	3537.39			415.325	690.78	5733.85			792.035	893.779	224.489
	1693.21	2169.76	5307.01			743.055	1674.8	2548.15			66.145	232.238	6208.32			30.6	822.943	1484.62
	826.778	216.258	2275.86			571.243	2905.03	4035.79			349.649	822.496	3730.64			228.21	916.799	1541.98
	3278.89	4128.67	5472.03			198.948	927.784	848.995			2306.97	2329.71	15118.3			958.883	347.643	3839.67
	1685.05	1072.01	5220.89			272.469	1060.81	1477.79			1183.89	4616.24	8048.81			1450.37	1457.51	2367.06
	1058.52	1551.09	8333.24			465.935	1512.28	3033.95			1590.46	2908.28	9858.07			1565.41	558.441	1754.4
	47.801	169.507	3836.76			43.606	215.858	1963.97			899.035	1153.13	2960.55			736.402	881.13	1145.28
	4245.78	1009.86	28319.5			1819.53	3249.32	9281.03			995.751	2176.56	6669.09			1033.5	1262.64	111.432
	2622.06	3127.07	10115.1			1287.62	1544.81	3276.37			58.682	2907.1	5063.48			1744.16	1829.06	1678.32
	845.776	6362.34	27798.1			1355.86	713.936	1091.74			69.037	231.063	6194.73			1062.67	2849.6	5326.35
	1747.71	2418.8	5776.24			303.357	1421.69	1810.28			710.675	922.683	8158.67			795.505	1478.4	1451.37
	1288.81	2436.38	3787.66			578.726	1816.59	1165.15			2111.01	2244.24	14778.1			507.993	691.22	1164.49
	1244.67	1417.67	4904.75			190.742	964.556	838.59			957.88	3903.48	7200.57			374.877	1142.96	6040.94
	921.498	1404.9	7713.04			46.752	947.098	1129.05			2355.18	5132.9	17584.6			258.212	1391.46	2258.17
	1625.88	1090.22	5078.45			445.689	1535.99	2903.14			837.374	1084.84	2843.3			50.367	1254.14	157.486
	3899.37	953.884	27015.3			580.563	3182.81	4269.06			874.983	1962.34	6445.06			39.96	778.184	1412.92
	2855.86	3573.79	11462.3			1831.72	3329.2	9462.08			79.779	229.777	5918.46			213.888	481.83	1564.04
	1067.05	487.916	2587.2			1261.6	1562.86	3353.3			1402.12	1623.53	11017.5			1947.45	704.919	2357.82
	1762.84	2487.66	5886.81			1463.66	766.327	1153.08			363.107	1479.88	3183.2			1038.6	1326.82	125.862
	993.65	1834.75	2390.87			551.569	3059.91	4036.33			2585.82	5956.73	21267.1			1221.29	1597.39	2037.48
	651.932	1972.49	7438.15			520.746	1698.72	1001.56			399.796	647.482	1741.27			1439.91	1485.85	2486.06
	829.598	1268.4	5881.55			53.003	1687.73	250.298			312.46	763.267	2748.99			678.882	319.852	3193.06
	1368.76	1018.54	4773.26			291.488	1364.8	1759.45			88.721	235.915	5094.91			1525.88	1711.63	1590.89
	88.62	5782.5	34289.2			57.841	678.317	2155.17			1947.2	4797.88	18158.8			1728.25	5594.48	11253.3
	504.269	3909.87	18022.7			490.748	739.355	2263.03			1834.57	2921.15	4852.65			37.077	1752.21	135.552
	389.548	821.482	2818.28			1199.62	685.908	1132.27			709.459	465.031	1084.87			732.409	1488.83	1471.48
	2349.1	3103.44	10050.8			1259.43	1595.48	3434.74			769.713	1101.81	7948.97			496.07	763.144	1218.76
	1132.58	539.548	2805.29			1193.45	2345.09	1712.6			69.804	144.925	2709.57			496.549	687.506	137.814
	746.813	2547.98	9126.15			1656.29	3176.17	9485.47			320.097	866.738	4214.77			2706.15	2042.08	787.202
	653.515	1059.05	1381.39			1034.72	2469.86	4643.3			1418.55	1028.05	2399.55			112.571	1087.15	1476.68
	2569.68	721.504	21018.8			486.221	2772.93	4260.66			1934.84	3215.86	5258.79			2242.31	1237.34	1710.19
	1059.23	2073.37	2591.85			570.045	1990.8	1074.47			492.747	1711.55	8532.94			2310.32	1184.34	1331
	999.574	1282.19	2380.68			36.066	1953.18	207.39			831.701	2253.9	9233.43			12122.2	1786.96	6037.17
	659.454	1119.06	5869.35			242.018	1117.57	1678.26			70.097	138.69	2693.43			1293.66	1109.65	1265.54
	86.131	6726.43	38465.6			43.144	646.67	2026.5			736.15	571.164	4558.64			134.177	609.936	1224.4
	274.577	2159.54	4308.2			1334.19	2821.61	3773.59			1669.18	1257.63	2890.89			153.462	37.013	1728.51
	328.651	730.058	2531.38			1135.13	2871.6	8275.3			1752.67	3073.01	5299.74			1158.7	447.914	697.611
	1074.51	527.611	2766.61			563.154	875.851	2773.36			985.64	3222.13	9712.02			1111.57	418.757	542.001
	775.93	2713.97	9418.56			560.851	1985.5	1061.92			754.147	621.945	4832.55			1122.07	451.007	980.927
	1042.45	2122.08	2591.66			1662.38	3327.48	9518.64			442.83	1690.24	8284.39			1858.39	735.921	2587.31
	681.634	1195.04	1525.6			1044.63	1438.78	3198.73			62.766	141.175	2639.76			888.284	1287.09	149.862
	667.707	882.546	2420.64			1107.93	700.131	1181.81			1358.74	1147.88	2796.57			1090.65	1581.64	2133.62
	681.123	1179.42	6162.19			38.431	1990.79	191.283			1066.26	2085.78	4243.24			1756.04	1430.53	1734.26
	886.924	1210.57	2183.74			48.791	618.025	2007.75			1160.96	3971.83	11622.4			1599.35	5793.34	12251.4
	103.619	5054.43	29971.8			307.859	1895.67	2784.93			480.537	1815.61	8823.3			710.012	1542.23	109.626
	260.39	2148.42	4243.1			60.584	758.777	1031.39			694.872	621.32	4774.77			521.878	731.713	1579.41
	326.628	912.439	2423.38			57.818	1621.89	3596.31			98.576	167.005	2210.52			39.912	1664.46	158.749
	277.831	610.512	2131.44			47.353	225.279	2038.6			1172.93	4065.79	12234.8			623.351	762.426	1572.97
	1410.9	2262.45	5863.92			109.561	1472.58	2908.99			828.513	655.259	2930.2			2633.19	2680.18	3728.74
	235.585	1907.82	3792.95			1521.47	3421.14	4589.87			607.345	1377.69	1759.71			1224.62	559.06	2011.2
	260.402	967.506	4642.19			1275.25	3384.33	9814.38			682.805	592.689	4831.87			641.336	1456.74	128.118
	563.337	704.798	1782.37			525.038	837.3	2649.56			433.789	1602.4	8162.3			440.307	673.571	1432.75
	762.343	1493.22	2931.76			321.746	207.045	337.123			932.82	927.48	2578.45			660.356	1099.23	1574.41
	664.056	1188.53	6366.83			44.734	1856	197.645			394.461	661.065	3624.33			427.452	718.366	230.131
	319.207	902.019	2385.11			510.198	1780.28	1088.94								1071.77	4070.66	9226.94
	442.403	1599.85	5931.4			44.12	1807.49	3986.06								43.209	547.945	1565.82
	659.351	1001.28	1772.01			428.583	1787.68	2604.5								56.614	1100.82	147.156
	1508.92	2608.97	6452.23			76.271	1739.17	3249.74								2591.06	2774.65	3948.2
	713.932	1472.65	2990.34			62.636	575.152	1925.8								496.073	1189.77	156.698
	478.083	658.33	1635.53			38.274	236.589	2112.39								474.723	150.978	1383.55
	901.1	3507.09	8886.79			547.667	586.077	2585.88								405.812	95.252	109.469
	272.076	1036.85	4923.09			1163.42	3047.82	9043.7								413.68	1963.14	5012.12
	441.808	883.754	4696.85			962.794	1260.45	3185.1								43.829	553.39	1590.16
	1432.52	1480.87	4065.55			407.212	576.496	761.689								408.302	661.946	1426.37
	1004.04	4258.18	10261.2			414.824	1925.19	2697.78
	782.768	971.45	2589.57			1187.79	2853.42	3925.89
	1007.14	1560.06	1606.08			50.55	1814.87	4034.95
	1484.97	2655.32	6497.73			84.332	1690.62	3192.83
	501.839	1106.28	2431.55			51.378	1322.17	232.182
	252.759	921.384	4385.91			378.267	663.328	2209.45
	910.766	4023.66	9642.44			53.465	346.244	3408.93							sample3
	1516.13	1631.9	4343.89			43.276	236.335	2018.06								600.372	1494.86	2908.99
	911.283	1236.53	3221.67			526.364	586.727	2591.91								1038.88	7136.7	7582.52
	1039.28	1714.85	1678.61													454.631	861.576	1018.35
	1117.13	2103.12	5534.77													2410.64	1708.98	4593.39
	642.864	872.345	8168													1111.43	457.181	1262.3
																1679.95	948.455	129.935
																840.965	2207.28	8258.51
																893.25	2608.81	2689.11
																528.294	1465.84	2110.41
																864.745	416.487	1545.79
																608.327	840.338	2885.34
																58.892	1287.04	178.221
																71.145	1857.13	5156.07
																982.023	426.71	1207.62
																1605.16	986.078	138.797
																1958.89	1461.62	4015.37
																1162.41	4015.52	3976.61
																1777.38	2658.94	2242.59
																1196.68	477.385	2181.16
																583.009	1768.74	2520.64
																854.905	5915.86	6678.29
																590.873	1587.84	2993.32
																97.125	1621.59	4440.13
																320.316	1071.78	1743.12
																595.614	1381.72	1459.28
																70.112	310.867	3144.36
																522.614	1430.52	5095.1
																282.348	750.26	1314.72
																2333.77	3733.05	2778.96
																1286.44	512.127	2244.02
																1303.74	4950.54	4442.94
																986.431	457.266	1193.63
																1633.22	1041.92	141.654
																735.357	2093.43	1983.99
																605.176	1907.29	2493.41
																648.974	2299.3	3855.82
																1264.58	1548.45	3976.57
																431.111	1151.19	2133.39
																346.152	1271.21	1815.77
																69.397	326.72	3327.57
																263.888	667.627	1084.23
																55.48	1216.72	3010.95
																2339.43	4056.6	2947.22
																1905.88	2439.55	6361.27
																1254.81	528.433	2261.86
																1137.32	4341.61	4023
																659.899	609.372	888.622
																642.74	2291.18	3842.27
																769.356	2429.51	2188.22
																690.749	1686.88	1891.77
																316.214	1285.82	1864.32
																50.418	1588.86	182.456
																377.319	1249.59	1772.85
																65.649	1079.2	1969.28
																99.376	345.958	3024.92
																2251.97	4044.73	2989.48
																1934.11	2641.99	6724.82
																655.297	641.05	925.289
																1061.15	492.812	2126.78
																909.057	2469.08	2597.65
																605.222	2157.51	3733.86
																44.63	1835.87	185.908
																670.739	2162.35	2028.84
																62.149	1292.9	2289.47
																69.766	2520.68	1020.46
																256.215	961.41	1595.35
																635.984	2101.07	2002.8
																644.317	387.635	3563.84
																173.465	416.173	2532.65
																1658.06	2362.23	5820.63
																856.918	2380.98	2392.63
																1067.6	727.796	2573.71
																1643.93	3149.32	2292.44
																1260.15	2803.78	7977.29
																2043.78	1740.28	4884.6
																690.786	580.612	876.43
																640.607	397.676	3452.73
																512.562	1850.68	3174.53
																514.366	1042.86	1532.1
																513.538	561.188	767.763
																626.162	849.726	184.043
																61.452	2566.86	941.323
																54.128	1854.23	216.239
																58.98	1268.6	2123.26
																475.708	1563.02	1487.27
																72.887	981.096	6448.11
																69.372	212.276	1364.14
																57.381	1294.62	8942.54
																1278.06	3141.36	8610.52
																1161.38	2596.05	6456.01
																60.117	1027.17	1715.75
																609.223	384.292	3513.37
																106.921	1475.21	2730.57
																2220.22	1967.02	5634.33
																153.863	589.09	1434.76
																62.39	208.628	1496.73
																522.052	1131.15	1577.01
																1124.47	804.191	2823.25
																654.586	1992.26	2109.04
																493.185	886.718	2245.19
																75.694	2487.4	908.004
																112.04	1453.99	365.757
																742.365	422.635	787.504
																1153.43	1073.69	2553.21
																2144.87	1965.28	5634.59
																1358.5	3405.85	9400.58
																1432.53	3624.34	9119.55
																1391.2	1417.94	3353.87
																786.804	459.753	851.868
																1010.55	749.553	2641.41
																1609.09	715.208	4634.24
																54.912	1778.86	193.749
																539.955	1280.22	1724.45
																67.385	2344.35	4613.93
																55.271	1341.3	9431.83
																119.197	1338.26	654.982
																518.207	373.101	3192.69
																152.205	648.514	1569.82
																85.451	221.234	1261.23
																1868.84	846.699	5613.51
																1495.32	1583.39	3656.76
																1501.28	3961.04	10069.7
																1384.93	2078.9	3771.86
																651.081	1343.43	1311.86
																743.942	953.685	165.967
																1071.75	1197.93	3577.99
																1067.51	2827.1	8291.06
																73.874	2364.51	4667.51
																42.529	2084.49	171.875
																764.978	3073.24	4205.7
																55.197	1289.86	9006.89
																245.595	853.092	1803.27
																1246.64	3405.83	8798.99
																1975.55	921.032	6322.52
																1237.05	969.651	5254.69
																1334.75	1446.2	3353.05
																1442.74	2325.71	4097.71
																796.326	1080.08	147.381
																884.933	3788.32	4949.5
																662.509	2225.43	3945.07
																597.124	1264.02	1200.74
																89.981	1898.23	3833.52
																52.694	1869.99	193.269
																82.549	1278.82	3000.07
																98.47	797.311	5343.23
																1822.69	840.872	6145.28
																1559.37	1217.86	7134.15
																1272.41	190.713	176.651
																839.818	3798.26	5011.91
																835.271	1146.91	147
																601.254	2198.03	3889.81
																66.398	1296.58	3013.44
																545.389	1198.72	1165.48
																1135.5	1869.81	3494.88
																2417	1394.03	3646.36
																2893.11	3538.7	9800.9
																1660.49	1286.61	7827.32
																1197.3	664.324	4615.9
																1170.72	201.747	199.528
																513.524	1966.79	3484.14
																563.593	2648.39	3770.31
																61.802	1332.27	3152.7
																1048.44	1701.12	364.29
															sample4
																1017.95	7359.53	10406.9
																727.56	996.205	2444.59
																475.828	1152.51	2570.53
																1007.96	2535.29	4230.46
																613.968	3602.99	6384.32
																947.108	7472.15	9901.02
																668.948	4526.5	7168.35
																1542.17	5291.25	2256.39
																857.188	1303.19	2892.51
																598.92	1628.18	3472.28
																841.456	2369.03	3668.5
																1122.44	1069.06	246.898
																2138.37	8398.89	3382.82
																654.527	4507.75	7102.96
																823.728	6583.73	8880.53
																848.708	1356.11	2882.2
																623.273	1803.52	3641.95
																1632.2	1666.33	241.125
																2083.8	8282.39	3317.02
																508.283	3676.37	6090.7
																43.339	215.755	2348.99
																798.526	1317.79	2843.47
																621.472	1781.89	3610.85
																1666.62	1733.89	226.152
																2048.76	8249.47	3326.74
																38.731	197.355	2612.19
																363.06	2781.8	4460
																704.544	1210.77	2633.01
																561.608	1632.62	3256.34
																1400.4	1504.86	215.394
																1562.38	6512.54	2798.93
																39.237	192.325	2490.41
																41.409	1463.6	1350.82
																1084.01	2619.13	719.719
																33.825	184.526	2490.33
																37.665	1917.93	1637.91
																1561.04	3981.64	973.904
																261.855	1103.8	1239.63
																302.203	1483.93	808.152
																35.966	2967.04	138.893
																921.128	4585.16	5121.88
																35.094	1909.79	1637.37
																446.398	2615.95	1235.18
																46.958	194.022	1870.16
																1541.7	4028.97	958.063
																30.541	6370.99	150.772
																37.045	1868.32	1637.49
																944.583	5017.71	5557.24
																3051.85	4300.97	6616.71
																452.675	2699.75	1291.96
																1356.42	3651.45	916.793
																61.963	2358.41	316.484
																26.582	7105.91	146.65
																974.525	5259.16	5825.51
																3522.23	5380.11	8220.23
																39.246	1905.16	1704.25
																444.391	2688.25	1275.8
																43.61	4019.67	208.752
																28.409	6744.84	155.373
																1112.35	3280.28	948.108
																3443.97	5353.72	8346.19
																885.46	4738.16	5466.67
																28.915	6288.54	148.834
																40.142	4223.84	195.958
																389.937	2394.17	1179.01
																68.923	1319.24	1317.74
																2929.54	4729.13	7598.3
																629.889	3337.84	3997.73
																1831.89	1351.52	2672.52
																38.303	4399.7	187.892
																39.735	2817.28	195.681
