# Supplementary material for: Bright multicolor labeling of neuronal circuits with fluorescent proteins and chemical tags
Source: eLife. 2018 Nov 20;7:e40350. doi: 10.7554/eLife.40350 (PMC6245733; doi:10.7554/eLife.40350)
Supplement: Figure 3—source data 2. [file elife-40350-fig3-data2.xlsx]

## Sheet: Figure 3 - source data 2
	CAG-tTA2 0.01 ug/ul+ TRE-mTurquoise2/EYFP/tdTomato each 0.25 ug/ul					CAG-tTA2 + TRE-mTurquoise2/EYFP/tdTomato each 0.25 ug/ul					CAG-tTA2 0.5 ug/ul+ TRE-mTurquoise2/EYFP/tdTomato each 0.25 ug/ul
	mTurquoise2 intensity	EYFP intensity	tdTomato intensity			mTurquoise2 intensity	EYFP intensity	tdTomato intensity			mTurquoise2 intensity	EYFP intensity	tdTomato intensity
sample1					sample1					sample1
	4843.56	8469.04	6942.57			4191.19	16563.8	14426.5			983.599	5053.48	2003.9
	5017.99	8042.12	7428.89			1444.42	4394.08	12129.3			917.896	229.904	1552.03
	4524.38	6672.08	5557.54			7544.86	2737.04	4418.23			215.374	1319.95	806.106
	2319.31	8796.01	5577.08			2390.52	11227.9	9480.26			976.503	2076.39	1649.13
	4841.91	7593.89	4548.16			1084.48	3654.21	10089.4			29.724	1591.34	1004.36
	3251.55	6270.13	2745.63			3470.71	318.292	64.618			3433.59	2516.8	1365.2
	4784.08	6442.02	2649.87			5090.59	2073.9	3362.28			25.643	2622.93	587.769
	1541.94	5658.73	1415.37			5338.18	345.264	60.806			242.39	1553.26	559.969
	2305.65	5613.04	993.331			1188.18	154.244	65.197			1019.11	142.991	41.56
	4161.48	3367.11	1243.62			1401.5	7083.85	3417.48			716.443	104.334	37.252
	5328.63	10140.1	5274.57			4569.31	6043.06	16831.7			850.555	5109.66	1988.99
	3498.07	8142.07	3235.06			1545.4	8407.23	3721.75			213.626	1407.08	801.271
	5049.29	9508.63	8136.48			6316.1	11954.5	83.647			1037.95	2532.86	1861.58
	4781.38	7612.18	2891.88			1550.86	132.248	43.575			3353.46	2773.78	1453
	3554.29	6104.32	4914.29			5032.6	443.917	366.686			22.6	2821.5	588.739
	1679.9	7188.01	4485.01			5327.97	7155.42	19197.1			740.272	219.49	1484.78
	3863.3	7963.19	6145.88			1461.57	8416.42	3697.65			37.411	1417.36	866.325
	4003.91	3760.75	1271.83			4556.94	8658.93	7222.59			569.495	877.951	289.321
	3076.33	4527.53	1443.13			632.125	5087.56	2144.69			725.522	2175.64	949.956
	1891.16	5445.22	915.881			8733.92	18317.8	81.25			46.799	755.043	50.842
	4906.84	10458.7	5524.53			1549.32	128.069	27.521			741.723	99.673	25.639
	2563.03	7134.16	2909.97			5244.07	7482.44	19822.3			746.402	94.243	22.574
	3566.49	8135.81	7292.03			7027.39	15799.2	12258			861.937	158.894	46.282
	3434.49	6016.44	1850.68			772.411	6828.09	2756.14			992.093	2614.93	1923.45
	3101.2	5775.14	2337.4			1088.38	6950.22	3122.27			2400.46	2316.23	1279.06
	2056.35	2514.86	922.086			7146.25	15796.7	147.257			27.691	146.303	1124.83
	3010.6	4018.65	1143.03			3484.4	8047.72	3524.34			796.492	2802.56	1218.62
	122.481	3323.38	1057.8			2858.51	4618.87	12602.6			29.388	1317.91	1221.67
	155.322	4847.18	2869.95			8444.47	19984.1	15190.1			690.504	4245.37	1775.6
	126.715	3765.23	1157.19			4547.18	11346.6	4716.82			196.321	1364.54	786.552
	2903.11	5828.44	1846.73			822.451	7411.37	2877.93			33.62	2697.59	585.527
	3672.8	5359.04	1284.08			4365.53	10497.1	92.741			652.149	1135.24	380.405
	1482.62	4321	2591.65			6446.55	16694.3	12947.5			190.453	769.335	303.523
	151.929	5334.45	3125.68			4775.08	12469.7	5132.06			852.325	85.588	20.159
	2429.72	4731.55	3698.75			5179.5	2700.04	2220.05			740.981	91.192	23.001
	3415.19	5419.59	1263.73			654.559	6246.8	2523.47			909.501	2589.65	1936.06
	244.356	3050.14	1060.18			5601.85	3153.47	2608.14			26.686	1594.06	1487.67
	3864.21	9556.64	7021.31			3116.17	9113.42	4020.95			30.537	136.743	1197.11
	152.368	5218.72	3084.26			1177.43	3308.15	2832.37			824.709	3056.7	1322.94
	1756.43	4918.34	1474.9			1550.01	3282.5	1728.36			141.124	1056.84	680.398
	2509.19	4659.48	1189.5			3271.89	8604.84	4018.85			294.653	2387.16	1128.74
	3822.95	10906.3	8256.12			5085.45	3109.14	2600.89			66.82	1840.11	477
	1926.07	9757.45	4045.38			4479.45	4999.39	5647.89			608.541	1114.84	372.361
	1978.73	3305.74	2194.69			25.114	7031.29	66.413			213.611	840.258	357.927
	645.804	2520.64	428.29			3604.33	10293.5	4817.45			842.479	88.935	18.102
	2467.17	7724.34	2216.45			5923.33	7133.29	7833.6			699.584	94.271	24.676
	854.098	4797.73	1601.77			21.571	9554.62	57.854			25.311	1846.73	1735.56
	1750.43	3555.69	1024.36			1344.47	1160.48	1139.1			457.544	1653.89	1374.36
	1323.74	10086.2	3361.68			5307.15	6655.28	7388.39			28.548	137.838	1231.65
	1799.55	9993.59	4320.38			2450.56	8129.73	3941.62			753.442	3007.44	1345.04
	3217.28	8320.11	2259.79			1393.98	6652.41	4118.77			657.971	1992.23	502.162
	2414.06	7695.53	6392.9			21.281	8735.25	55.44			25.492	87.374	342.357
	2275.31	7848.28	2261.38		sample2						215.25	864.575	393.508
	2110.86	3999.83	2597.52			2243.88	7396.04	4235.06			499.747	1029.52	365.331
	588.475	2553.57	431.267			1121.76	8377.48	3264.98			745.434	86.592	18.178
	1338.7	3227.36	1356.89			2316.7	1531.69	2685.57			466.052	114.577	32.179
	279.433	2331.75	1481.73			2814.6	6556.42	3012.92			30.043	1715.97	1650.4
	2217.92	3339.33	2098.04			1082.48	1210.99	1438.54			30.716	128.769	1193.81
	4927.36	11226.5	8163.32			1833.29	3802.08	3089.77			403.682	2076.31	1060.58
	2623.21	4461.92	2858.67			1157.08	3561.03	2486.53			673.131	2260.45	538.39
	1324.58	11223.6	3797.17			411.449	2828.64	2051.74			942.877	2222.24	386.633
	1066.96	7132.49	3411.9			1882.4	2843.11	3922.3			528.084	1567.58	438.295
	2504.86	7586.48	2166.41			646.556	2259.92	30.24			157.07	747.44	340.952
	1491.19	3475.69	2285.99			604.673	2219.6	781.056			51.755	854.767	952.917
	1283.45	3533.12	1497.9			1122.48	1686.18	262.296			597.596	2126.27	551.118
	1962.16	5256.84	1761.43			1292.36	10842	3854.66			982.105	2663.36	476.95
	283.541	2838.92	1849.44			2647.9	1822.1	3025			914.945	844.66	760.607
	1767.21	6638.28	2045.88			2327.28	8213.29	4433.68			43.707	130.704	790.728
	1135.6	3779.23	1903.11			1968.14	4418.26	3311.99			556.452	954.177	1430.01
	4724.06	11942.2	8907.68			2822.44	6990.22	2940.8			967.632	2186.16	3673.61
	2924.3	10853.6	3368.51			1183.99	1360.21	1506.82			537.358	215.125	1566.47
	2130.33	3995.69	2598.99			1945.45	7148.19	4338.45			1030.52	993.648	900.207
	1026.89	9363.65	3349.17			429.073	3326.89	2171.64			865.708	2458.88	466.518
	252.595	2222.63	1531.12			2471.09	4407.84	2111.89			473.782	1808.29	519.672
	1391.62	9530.47	1772.58			5194.06	13727.1	2749.59			243.558	658.442	58.186
	2329.57	7347.1	2244.7			735.711	2854.3	29.587			408.203	82.776	33.365
	867.685	2661.4	1204.8			1300.26	11421.5	3948.24			1092.3	2622.98	4487.05
	1051.14	3703.8	1906.06			2473.59	1858.3	2994.26			641.143	251.074	2311.09
	1576.95	5769.02	1779.94			2178.03	7861.46	4364.56			1034.43	1100.28	964.266
	3007.11	8802.86	7081.3			1640.13	3969.31	2922.29			541.51	2067.12	418.797
	2535.58	10932.4	3424.63			2238.19	8735.51	5045.04			237.363	780.816	60.412
	1381.35	10909.8	1930.61			451.909	3459.25	2207.83			422.342	81.127	26.356
	2424.53	8096.67	2514.64			3744.19	7135.1	3137.91			1035.11	2673.91	4671.49
	2929.7	4748.09	3491.06			6672.53	18714.7	3475.23			654.754	253.931	2682.5
	2082.89	3901.99	829.598			3220.52	3990.22	5488.76			1004.14	1130.89	1008.14
	3434.06	6904.5	5395.51			772.108	3134.92	25.868			226.251	772.453	58.253
	2402	5818.61	1225.09			1224.66	10993.9	3861.63			21.192	854.314	26.144
	1079.34	9399.64	1782.04			2322.22	9319.25	5283.66			409.29	76.056	19.673
	1816.44	6698.23	2210.57			4052.27	7952.4	3378.46			812.875	133.863	34.515
	1233.25	6792.11	2414.34			4663.71	6072	7809.35			230.589	455.667	169.419
	888.665	3420.77	2757.97			7023.77	20251.3	3709.68			613.403	242.939	2760.59
	1152.24	2764.5	1358.85			1661.32	6338.42	3509.18			773.196	2288.15	4378.68
	2461.97	2748.43	1500.85			372.705	2951.92	1942.53			748.015	958.027	938.962
	1096.06	3091.88	784.142			1080.44	5741.69	505.076			18.789	1004.89	17.847
sample2						735.175	3120.9	28.846			15.626	1048.85	22.561
	6579.74	24617.4	17183.8			828.142	2298.96	38.608			307.073	835.229	331.197
	2829.52	8797.03	8948.43			1868.48	1817.88	2518.99			967.292	113.857	25.527
	2666.18	11783.8	6819.36			5774.8	7829.64	9746.3			537.679	240.352	2646.35
	2495.33	14247.3	3910.08			1915.51	7948.63	4535			187.996	685.434	1581.63
	4777.27	9153.27	8520.21			1064.31	9694.36	3447.98			30.124	998.942	17.226
	3910.11	10761.6	3880.06			4366.35	8759.97	3626.64			15.341	1033.85	20.593
	4350.92	13918.5	7417.51			6487.67	19221.1	3513.75			272.709	814.484	346.354
	1352.45	6679.22	193.768			2155.51	3866.04	2239.58			921.113	92.034	17.385
	143.641	5389	1478.85			1346.71	7390.81	602.934			2214.58	5062.42	2364.55
	2178.71	6347.16	3511.62			1278.85	2841.7	1013.7		sample2
	2428.91	4912.9	4410.89			829.136	2348.95	48.236			2095.59	3227.26	3321.56
	6098.98	24560	16488.5			656.784	2875.65	32.677			1563.43	2765.36	4963.28
	2890.38	9459.68	9218.63			5681.92	7954.34	9921.1			864.103	5554.34	2611.01
	3748.25	18446.5	8886.15			1419.98	8169.97	637.859			1001.83	2804.07	1042.65
	3795.23	10925.1	3836.44			4124.18	10444.8	4040.11			598.604	4195.69	907.377
	2288.81	10899.4	6340.25			3116.76	6565.68	2802.81			1427.35	1273.43	795.606
	3354.29	17372.7	11476.6			48.103	5052.58	1594.76			247.04	1276.44	659.041
	1257.08	6628.27	225.478			2647.17	4956.71	2648.5			262.193	1554.59	786.135
	3679.06	9529	7918.65			1679.55	3790.49	1219.25			461.175	1431.98	766.986
	2226.13	13238.9	3574.28			2848.29	9240.45	1770.2			616.841	1380.24	657.373
	2739.71	9143.19	4389.16			4495.56	6663.74	8261.49			1939.44	3847.79	4586.77
	3323.32	11281.7	6075.64			4473.93	11946.1	4510.15			1359.93	5156.52	1012.61
	3877.48	22211.9	13625.2			2763.02	5253.61	2778.69			801.536	2186.51	298.037
	3875.05	20542.1	9251.1			48.434	5500.87	1703.1			322.651	2209.66	918.603
	2285.75	8329.39	8068.94			1324.69	7673.44	614.379			69.865	1463.37	91.854
	3713.19	10077.6	8067.93			1650.06	3817.57	1228.31			365.904	2063.41	66.301
	5328.42	23138.8	15490.4			3942.51	10997.8	4149.75			97.318	1061.8	109.196
	2962.83	10217.1	4720.13			2347.9	4710.28	2528.1			784.684	133.115	51.518
	3597.72	10747.6	3720.57			46.536	5507.78	1735.06			1884.48	4774.7	2170.69
	4141.5	10829.1	4129.47			1614.24	3830.51	1255.38			1509.45	2902.64	5075.04
	1822.7	11047.4	3106.17			1019.12	5800.58	528.533			409.539	1126.03	1575.79
	2330.33	3667.55	1480.72			524.455	5801.12	1723.57			303.45	2082.1	1002.06
	6209.46	8362.23	8441.77			1439.12	3581.88	842.359			640.372	1574.98	698.927
	7268.14	10505.3	9825.2			1582.14	4683.42	1774.09			610.264	4665.29	2199.35
	4059.47	25025.3	14972.4			1332.22	3163.94	1104.72			980.077	2391.17	755.825
	3927.69	21884	9745.9			605.271	7666.15	2166.52			1473.63	2550.66	2606.78
	4522.2	12630.4	4701.76			1911.66	5112.04	1055.04			419.293	1469.52	751.999
	2778.63	9130.41	3330.62			772.002	1467.77	274.586			1000.79	2577.47	3040.72
	97.798	380.138	3082.18			634.946	8665.52	2407.79			1293.77	5436.85	981.282
	3727.56	10778.7	8489.55			1950.5	5374.82	1108.46			783.411	2389.84	296.308
	2822.44	10328.2	4639.45			999.334	1978.09	290.481			72.653	1572.12	75.059
	2457.62	4107.16	1608.13			615.644	8509.58	2351.86			51.77	1001.32	68.236
	3269.27	6539.25	2802.07			1866.68	5291.81	1073.55			472.239	171.956	62.862
	7788.25	11854.8	10674.4			697.558	2777.79	1976.41			1154.46	1599.33	437.132
	3819.2	24566	14627.8			1100.55	2214.11	302.823			625.163	1832.73	2548.94
	3565.16	20424.4	9359.74		sample3	438.326	2571.82	429.793			1394.55	4075.96	1892.66
	1434.11	4556.47	3815.79								1182.75	3144.6	861.327
	4389.02	13207.6	4909.74			3532.86	8838.69	4662.02			1308.87	2800.02	4807.95
	4639.04	11475.8	11322.7			3569.43	6534.9	4674.35			2435.73	3829.58	1014.09
	2993.23	12498.2	5930.95			2482.24	405.01	1286.74			777.847	3157.37	1928.41
	4029.25	9925.19	7619.33			13181	23309.9	16587.9			1119.97	4908.09	909.362
	2955.06	9040.59	7600.54			5028.29	8181.4	4377.38			308.462	2292	1073.81
	3285.68	8400.18	3145.63			295.943	2971.3	1721.53			350.886	1341.4	705.893
	2446.16	8829.33	4350.08			2223.14	6125.77	4703.65			578.463	1555.56	666.918
	2207.27	3907.18	1540.75			4447.85	13047.3	4111.62			549.855	157.572	65.022
	2049.56	9467.56	1363.31			3632.53	15014.8	7644.67			465.951	1887.26	383.949
	2607.88	6387.69	6662			3915.26	10765.6	6386.74			159.425	1423.81	120.619
	7284.83	11445.5	10288			1062.27	4548.19	3652.67			40.651	1266.77	55.922
	2796.55	15726.9	7903.99			2189.4	5901.77	3389.42			2500.09	4213.04	1084.09
	4776.94	7038.05	5057.21			2354.45	9538.4	7846.9			1194.44	3355.89	894.34
	5170.37	16453.8	17745.3			1342.78	3046.41	8725.31			618.753	1952.54	2675.58
	1500.62	5030.09	3979.67			2830.14	9876.13	6684.78			789.624	3526.16	2110
	3400.66	17602.9	9158.75			2501.06	3416.62	1283.82			308.239	2118.24	992.456
	6065.94	12237.5	5662.28			263.438	4706.11	6376.76			550.279	1685.82	2759.6
	1912.05	12821	7936.67			1671.58	8257.34	2685.77			540.615	1794.81	788.008
	3642.97	11479.9	4468.68			11457.3	25365.1	16822.6			515.607	3541.41	796.38
	5198.16	13916.7	13315.8			3348.95	6752.69	4504.73			42.919	1303.88	52.824
	3351.56	15391.7	6900.09			4449.43	13885.5	7466.16			2608.41	6196	7172.65
	5905.82	16846.8	12541.9			1161.02	5686.55	4057.51			527.895	1858	2560.66
	4806.69	12511.2	6305.93			3948.26	18121	8597.11			780.293	3637.3	2198.54
	3935.81	10434.9	3550.43			2377.74	10489	7988.4			66.616	2617.8	1771.35
	614.055	3404.37	2192.81			611.858	2676.97	2019.21			2354.22	4328.81	1107.72
	92.893	17498.5	8155.19			3720.2	10065.9	5028.81			532.518	3910.77	188.35
	2113.51	10182.6	1358.74			1181.79	4061.48	1874.51			1008.36	3072.73	853.898
	2050.13	3785.67	1565.21			1488.38	3692.74	10190			637.844	5504.66	1097.91
	3442.69	21616.3	9941.31			2533.52	9637.82	6148.85			560.363	1945.34	880.614
	5621.84	8684.12	5850.06			2597.54	429.398	1351.61			45.763	1273.54	54.32
	6262.81	10273.7	9793.8			2400.31	3695.37	1440.99			538.667	336	1936.86
	5571.21	19554.8	20776.1			1201.84	5203.78	1354.94			2692.24	7285.26	8546.29
	3559.88	9816.63	3319.28			919.809	1561.54	490.951			759.122	5173.27	2338.72
	606.987	3316.62	2072.49			1645.44	5116.79	2739.99			51.781	3790.93	2679.98
	6225.6	18844.6	13732			1119.02	7918.61	361.902			625.903	378.871	2443.54
	3277.27	15484.1	6911.17			3278.31	4352.17	1465.42			539.548	4653.03	104.244
	4949.53	13926.3	13240.2			8692.57	22120.6	14310.9			927.639	330.439	2282.15
	4747.48	13012.1	6532.15			5850.9	14346.6	17526.3			600.965	3045.88	1901.01
	6415.7	13931.2	6296.06			4337.99	14295.9	7486.4			595.222	4848.95	1843.2
	1443.71	4955.92	3876.33			1229.11	6314.5	4321.39			3335.49	366.712	1230.13
	2893.78	6725.7	6573.9			3720.09	17562	8147.8			677.9	6218.68	1200.36
	81.114	18126.6	8286.27			607.168	2797.14	2034.83			1672.9	3552.47	988.751
	2718.74	3931.53	3804.16			3945.6	21045.3	6651.82			537.499	1976.2	909.577
	2033.62	10051	1327.44			1282.01	6348.45	1428.86			2569.26	7468.28	9011.05
	3736.18	24415.3	11010.4			4709.6	6709.94	1784.34			791.49	5991.46	2600.67
	3668.82	5664.07	4943.62			1314.34	3487.07	8958.28			61.509	3800.28	2672.37
	5958.02	9571.44	6394.45			4274.21	6393.01	6717.16			655.157	301.45	2789.14
	3390.75	7213.93	7633.59			3088.28	4292.88	5300.62			707.791	6402.27	2475.12
	142.253	16339.8	7810.1			1253.84	4372.49	1991.41			970.23	273.097	2511.06
	1438.51	4950.98	3934.53			2141.52	6658.32	3323.89			538.714	5174.47	1074.9
	2743	5043.61	2850.43			1897.32	2827.91	2675.59			525.234	4668.31	84.288
	6301.93	14181	6513.48			1288.68	10557	242.999			888.83	3991.34	822.079
	5745.93	20588.6	21847.2			2067.12	8422.77	6496.82			3166.32	318.228	1291.99
	2960.89	14754.7	6693.21			6365.81	17059.8	20057			598.911	461.588	329.157
	4214.15	12517.3	12439.8			4573.76	27327.6	8199.33			820.346	6692.53	2892.76
	6180.15	19115.8	14083.9			1179.65	5898.18	4106.65			939.437	279.722	2621.43
	4673.99	13455.5	6806.43			2491.07	9990.24	5239.01			652.727	6355.52	2512.96
	3408.14	9410.24	3246.3			3086.75	14851.5	7218.97			965.825	4671.53	961.399
	2060.89	5066.46	2704.58			631.859	2877.55	2059.1			539.267	311.504	2479.7
	557.44	3285.07	2012.16			1354.45	6782.23	1522.51			61.801	2988.64	2248.19
	2211.06	6989.78	4654.77			4823.73	7278.68	1891.2			731.474	4440.03	1224.04
	1835.58	9432.72	1371.83			5336.93	12950.5	14638.7			770.647	2021.67	1026.72
	845.215	7569.25	1527.24			1890.04	2888.16	2691.87			962.936	3570.24	4545.15
	1885.8	796.459	1917.26			1226.63	4521.08	2006.39			442.705	4279.61	95.492
	3589.59	23798.2	10754.6			2473.24	4806.36	6040.93			322.176	3901.59	400.556
	123.626	6161.08	5184.57			996.152	6398.41	3275.25			200.008	2052.43	503.298
	5209.03	8839.08	6000.16			3530.8	5119.1	6389.91			700.699	3036.61	985.642
	6422.07	14876.7	6838.49			4641.64	7480.45	7598.11			775.924	668.705	486.344
	4519.32	17242.9	18534			1842.31	13074.1	5017.31			658.689	308.147	2067.52
	3272.39	7184.71	7444.91			4597.99	7662.56	2902.92			490.571	5085.57	2148.5
	3079.05	6010.07	3209.61			2647.93	10401.3	259.766			1033.36	4630.37	1395.8
	1219.83	4560	3631.42			1357.8	11275.9	267.2			609.913	5171.05	2404.06
	1764.29	10300.8	5168.75			1037.03	3604	1082.51			831.546	5300.62	1330.33
	4352.06	14481.7	11268.8			6007.73	16717.9	19760.1			885.12	2380.65	1149.65
	2865.32	10949.2	7317.78			4619.9	28452	8380.99			824.134	4213.15	893.268
	2217.62	7735.47	7890.6			7576.03	21878.4	23206.5			35.664	136.523	767.046
	3513.86	11061.2	5731.36			4838.85	7477.97	1933.14			307.567	4027.42	339.624
	2491.74	6551.99	3236.55			1848.39	14436.7	5406.19			707.604	659.748	473.718
	2477.63	7867.79	2785.45			4512.98	7532.27	7685.63			801.586	5334.1	1348.23
	874.936	8886.34	1541.02			3294.58	7278.81	1591.57			798.759	2322.23	1132.67
	2000.23	750.053	1978.87			4922.26	8660.46	3138.21			38.547	139.928	737.898
	2863.89	19160.5	9128.37			1554.78	446.176	3790.24			1082.99	5312.83	1559.02
	3610.27	5914.14	5096.11			3581.72	5353.71	6689.83			931.354	1389.65	2019.07
	3068.43	6275.96	3300.38			998.386	7284.99	3559.47			303.554	4317.01	357.929
	3323.14	7492.98	7968.8			2464.26	4944.56	6022.31			906.203	3521.76	336.725
	1092.85	11654.8	2002.26			1223.69	6129.69	1464.8			602.529	2031.26	539.68
	6567.85	9736.7	11613			2891.31	11916.8	205.585			1046.44	5629.41	1659.18
	4228.07	10972.8	5487.06			1366.41	11336.9	270.008			650.205	4766.7	1261.48
	3280.95	6510.34	4646.64			1041.83	3669.87	1148.62			950.282	1489.5	2300.3
	3139.51	6712.35	2887.84			4439.38	27898.7	8183.91			269.173	2390.75	791.984
	2856.78	11349.7	7552.3			6765.89	29485.9	9673.09			1149.68	5050.53	1922.62
	2587.64	6803.43	3383.75			4847.17	14630.1	17278			632.979	2289.28	59.475
	902.769	9434.51	1588.12			5713.3	23128.4	9501.17			993.198	4288.29	355.387
	1351.19	7331.35	4783.16			7126.95	21458.3	22671.2			46.532	2889.68	370.756
	2038.2	757.233	2029.2			5611.03	4518.4	4571.37			837.359	2932.16	541.91
	2839.97	5912.53	3083.05			3639.67	8452.96	1689.7			235.748	3165.83	315.719
	1250.07	14261.5	2201.04			3604.58	6457.86	6591.23			622.415	1907.78	989.493
	8686.65	15999.9	19452.1			1931.89	15566.5	5781.84			498.225	155.796	70.869
	3847.2	9049.47	3689.71			4902.99	8822.98	3225.91			1614.71	7687.31	2850.62
	2069.38	5502.98	6245.32			1603.13	428.984	3889.05			308.439	3629.68	1132.67
	2187.73	15179	9901.31			2915	14031	1976.87			823.02	4866.84	1489.28
	2790.04	4938.01	4419.89			1084.15	11947.9	2462.64			922.493	3433.76	592.572
	887.333	8969.25	1586.38			3134.54	5031.81	6045.6			813.643	1399.17	2182.3
	2723.57	10925.2	7510.92			967.602	7258.78	3506.03			630.896	6829.4	3227.78
	2319.99	6306.18	3224.9			1549.27	8088.18	3502.93			923.89	4286.38	352.578
	1257.73	2895.49	6093.28			2291.61	4680.75	5504.19			644.234	2522.46	56.216
	4797.1	23555.1	10478.6			3316.24	6343.63	1631.23			43.375	4696.8	536.285
	2255.09	16403.1	10875.9			1266.99	9876.67	450.518			34.566	4335.58	63.526
	8282.5	15460.3	18858.2			189.52	9844.67	353.606			94.359	1207.36	160.538
	3692.39	8823.25	3667.41			2171.52	11321.1	4734.12			996.075	3068.51	114.374
	4025.14	1923.13	5752.55			1344.4	3572.63	319.135			358.167	3147.17	942.58
	3933.55	11619.9	4227.38			900.394	2220.43	869.909			486.726	155.719	66.363
	2199.84	8864.15	6501.76			2871.24	11949.4	202.883		sample3
	1509.39	3612.66	7298.37			6103.32	27032.2	10809.2			440.045	941.527	2182.18
	1218.86	13755.5	2094.57			4097.13	25230.8	8043.15			292.938	967.526	355.572
	2464.35	5338.5	2835.28			1609.65	6271.92	5889.27			616.605	1041.43	582.048
	1773.7	5547.77	1283.53			7287.66	34812	11393.4			2068.42	5386.64	3165.76
	767.708	7420.93	1476.94			1745.55	14675.1	5470.86			575.284	1197.77	1068.26
	1369.39	4004.99	2229.64			6022.23	5204.68	5070.57			427.196	1011.88	331.449
sample3						4240.35	9343.53	2102.52			809.401	1466.08	706.122
	10748.2	18203.9	18380.9			3261.96	7844.61	1627.75			327.53	110.575	733.352
	4915.21	5821.36	2579.03			1639.87	9224.25	3958.35			363.635	791.52	432.24
	5659.03	6643.08	4641.92			4617.32	17184.6	8606.69			78.12	1208.68	64.259
	1019.44	210.882	1905.87			959.077	7246.84	3477.25			146.758	1338.39	133.044
	2633.01	11701.9	7090.21			3033.63	20512.2	7615.84			416.803	1671.18	305.059
	970.037	4520.56	168.255			3029.22	15321.1	2034.21			682.752	1779.92	3669.51
	2037.65	4429.55	1744.55			4432.09	8545.25	3149.43			382.014	1399.82	447.157
	9628.16	17622.8	16981			1555.78	536.475	3739.84			842.64	1660.93	814.396
	4797.24	6225.3	2540.3			1149.38	13640.9	2614.99			2606.35	7769.74	4095.17
	6902.27	9660.08	6208.59			1150.47	4041.03	4015.38			607.596	2985.82	456.857
	1039.21	211.057	1919.91			5466.74	16413.4	18239.6			545.582	1401.85	425.766
	3257.41	8246.52	2861.21			184.973	10716.3	308.66			1483.77	3843.58	1524.94
	2581.63	12425.4	7121.51			1364.81	3865.84	227.28			456.008	236.101	1059.54
	843.485	4249.51	172.624			880.432	2243.63	916.524			48.762	2752.3	50.661
	7490.88	14770	13966.1			177.534	3106.98	299.615			75.589	1753.82	63.786
	7496.62	11205.9	6933.07			9067.47	26876.2	11497.2			609.204	1289.77	151.978
	4190.98	5915.52	2385.61			5980.69	25733.1	12457.6			634.89	199.432	68.673
	3760.59	10931.7	3596.91			6063.78	27418.2	11018.2			916.933	1881.12	861.269
	2571.02	13333.3	7362.66			7409.04	36344	11931.8			679.872	3417.74	484.576
	963.423	235.388	1868.61			1629.2	6627.28	5926.28			1510.12	3958	1541.2
	6580.12	10336	6476.51			5895.38	5121.24	5158.95			2059.64	3551.29	598.859
	3683.37	11094.5	3655.44			4406.08	9832.69	2175.41			598.627	1701.95	504.096
	5672.11	4987.31	3224.1			2060.09	9372.12	4039.44			905.714	4460.38	1340.46
	6464.65	12194.1	8313.31			10964.6	7277.31	2833.71			695.369	1633.02	243.845
	1985.86	10571.2	5940.12			3155.91	22540.2	8454.11			355.66	1001.98	1838.68
	2274.16	4989.87	4532.48			1218.58	5080.89	4782.84			44.914	3049	48.543
	7372.82	12572.6	16473.3			2999.89	15756.1	2064.07			745.499	1753.43	188.435
	7011.47	11006.8	10026.3			1113.58	13180.1	2558.19			305.592	1740.12	180.758
	801.083	212.436	1663.7			1403.36	528.748	3567.94			735.483	386.461	156.95
	2906.61	4211.02	1955.24			3939.02	15664.1	8003.43			1166.63	6935.03	1904.14
	9521.78	17393.2	16132.2			134.512	3743.84	206.396			715.832	1707.05	261.625
	9935.75	18356.7	23173.2			1365.87	3911.18	279.476			676.645	2070.62	556.775
	8112.06	16696.4	10970.9			216.583	10565.6	298.432			641.684	3344.4	471.069
	7019.1	6630.48	4242.54			964.394	2368.25	1006.41			1508.23	4174.54	1585.7
	3546.25	11111.6	3763.74			1992.46	3304.06	1551.96			2145.57	3726.85	585.974
	3774.62	6528.86	4414.27			9599.86	30343	12564.4			816.412	296.164	743.699
	3855.72	8022.78	8392.45			6008.69	26595.7	12723.7			1431.13	4606.07	1172.08
	2419.09	357.262	178.057			5109.73	23229.9	9851.69			710.246	1645.38	722.576
	10033.6	19236.8	24653			2178.31	3765.82	1523.28			2059.72	2976.08	85.671
	3122.08	4700.95	4424.75			4125.03	17024.1	8150.81			3011.12	2772.61	45.35
	9677.66	17969.8	16893.6			6385.78	32454.1	10883.3			313.624	1799.51	186.764
	1534.17	26028.9	21342.5			1650.46	7021.97	6224.92			761.885	1836.94	185.652
	8887.55	12557.9	8152.98			3754.36	7750.69	7600.49			42.236	3043.86	40.512
	2207.29	3814.09	5058.24			4082.74	9557.03	2118.8			75.414	3685.57	94.493
	5612.49	13874.8	14716.2			2029.7	9328.1	4052.79			1182.64	7457.93	1978.02
	7036.81	6811.56	4267.02			11357.1	7952.55	2997.8			675.657	2099.13	563.546
	2193.05	6954.96	2539.75			1222.26	5090.47	4942.86			372.595	7008.99	813.862
	8057.8	16687.1	10895.2			3077.25	22368.9	8265.02			728.248	226.421	1221.12
	2657.03	361.753	163.349			1942.09	3452.17	2062.89			1466.5	5220.04	1275.08
	12987.8	20553.8	13229.8			1151.59	3927.33	1065.44			655.822	1936.35	274.474
	3092.22	5946.48	7753.2			495.939	1692.56	1600.14			913.479	178.019	851.164
	1830.96	32322.9	25865.3			1977.87	11539.6	1667.3			1915.05	3427.32	543.576
	8430.6	16374.7	15469.6			857.015	2757.29	1334.91			50.103	2982.05	42.633
	3203.07	5056.65	4636.03			5605.21	3309.69	2045.51			48.894	3725.16	56.536
	6607.86	14178.6	9562.9			1032.78	12126.3	2453.84			693.862	1770.47	186.909
	7112.27	14550.2	19092.2			6956.97	5020.96	5094.17			316.228	1812.28	190.189
	2203.94	11144.5	4024.35			3840.72	4174.94	4382.13			2240.8	3268.26	38.429
	5802.55	5792.38	3756.55			1406.81	1658.91	2020.75			3541.63	3392.64	36.547
	6015.02	15643.3	16564.5			147.165	3894.99	215.177			1189.95	7544.88	1985.57
	1908.27	12122.9	136.111			1277.74	3731.46	339.668			575.491	2579.35	352.618
	2637.82	347.497	146.315			1012.58	1741.9	721.039			798.751	178.399	1310.96
	13070.6	21446.2	13584.6			988.585	1340.79	989.006			391.008	7555.86	795.887
	3481.49	6819.25	8796.35			5348.99	13132.6	12694.2			1498.99	5601.48	1330.99
	1904.06	34988.1	28090.6			5328.19	3912.75	7535.58			696.476	2233.88	566.129
	4643.16	13138.4	14066.8			1526.21	6632.08	6081.39			914.988	180.117	821.913
	2518.86	13577.5	4707.76			2771.46	16857.7	6115.9			2057.19	3721.06	599.687
	2913.91	4740.8	4438.7			1101.15	3928.06	1034.14			2291.12	3333.73	36.652
	4732.35	9662.92	9454.34			504.434	1731.32	1621.88			3492.55	3393.45	38.112
	3251.4	7031.08	1972.11			5757.25	3435.61	2178.69			52.912	3600.76	50.092
	2858.83	19458.2	144.133			2115.95	3898.64	2364.35			278.338	1584.32	168.365
	2522.39	362.296	159.986			818.407	2818.66	1294.42			823.459	188.795	1345.74
	11134.2	19063.9	12463.8			4334	19145.2	9098.59			869.559	2740.25	1385.49
	3009.54	6018.51	7993.97			9081.76	28775.2	12212.6			406.172	7928.42	856.585
	1477.32	27271.9	22788.5			5795.81	25648	12496.7			549.641	2691.87	356.854
	2528.28	4190.07	4183.53			2215.74	3909.56	1533.32			979.354	6730.28	1798.7
	2518.55	13974.6	4889.92			9121.65	7496.65	7488.99			1282.13	5063.56	1180.22
	3696.13	8504.69	2332.49			1213.44	4922.36	4863.23			905.838	205.713	831.065
	2145.15	14393.5	152.737			3284.03	8197.02	1927.54			2746.21	2978.85	46.782
	1824.19	3882.67	5308.72			10411.1	7590.64	2912.67			2135.53	3274.56	44.154
	5531.16	11030.9	7426.36			1426.86	1639.65	2086.46			1115.8	2000.51	361.739
	3768.05	8767.76	2385.51			4226.07	8382.58	4290.84			847.041	228.142	89.262
	2203.12	3008.69	6258.95			958.04	1104.07	887.115			830.053	182.492	1388.12
	2123.33	11798.5	4327.06			184.688	3939.35	266.701			414.142	7828.62	874.807
	1379.47	10143.5	166.447			5433.9	14074.3	13824.7			912.403	3062.93	1533.91
	2758.61	2184.21	179.018			5820.91	4296.53	8589.76			53.531	186.422	1598.87
	5054.66	9083.47	21123.3			4128.15	18889.4	9220.88			1208.54	2370.76	364.641
	3237.82	8006.47	2242.25			5532.88	19165.8	8639.96			1513.81	5560.87	681.782
	2648.02	5155.82	2775.92			225.932	9064.01	6927.26			505.384	2615.09	357.239
	1478.55	7192.12	3122.88			4727.84	20677	10631.5			1227.34	283.98	812.742
	4008.7	3382.35	114.57			2204.95	3967.88	1549.1			50.93	1094.22	1162.81
	3346.3	391.798	203.049			9205.66	8009.93	7967.12			293.571	1457.36	56.96
	5314.8	10295	23806			5235.27	12018.3	6110.43			1843.09	3325.9	831.568
	3330.83	7162.33	3777.57			2179.23	4039.01	2431.14			953.337	159.035	39.078
	4082.37	3633.7	125.517			513.91	1666.41	1578.73			841.94	379.32	844.477
	1292.64	3465.41	1107.92			1096.12	3999.5	1068.4			3465.92	8343.63	1958.35
	5167.78	501.514	452.211			807.727	2805.47	1305.97			1179.1	2381.78	373.403
						847.473	4176.02	4047.27			1614.03	6220.43	735.051
						5496.03	3547.94	2235.86			924.426	3064.2	1536.69
						956.926	4097.49	4118.81			43.508	170.469	1699.67
						7097.15	6073.34	2532.01			741.871	188.323	1313.33
						966.674	1062.96	844.831			1409.25	237.916	1001.1
						1448.6	1684.56	2062.09			51.094	1157.76	1227.05
						1153.85	3342.51	982.836			491.032	3021.47	301.53
						1168.96	5182.36	312.963			307.405	1531.17	44.832
						388.598	3513.46	444.007			990.415	181.32	35.741
						200.279	10749.3	8001.38			1891.99	242.928	63.072
						2419.8	10029.7	5317.1			3531.48	8973.49	2022.47
						1622.68	5136.5	2154.9			1594.72	6449.58	750.486
						3567.38	16559.1	8399.59			1128.65	2522.15	392.939
						9084.55	8123.04	8064.3			924.332	3276.93	1582.17
						5434.37	4244.98	8366.79			55.825	166.138	1715.44
						3738.64	11000.8	11114			1373.55	247.565	996.487
						2034.38	4011.13	2425.62			1047.17	286.744	2068.46
						1180.91	3471.67	940.976			48.295	1161.37	1163.86
						2570.15	783.017	2126.39			259.823	1363.52	507.823
						4986.51	11921.9	6057.71			497.814	3179.47	303.188
						727.358	2641.36	1277.3			283.882	1584.5	37.53
						1334.61	1650.88	2042.67			1905.19	205.369	42.927
						2689.49	2651.14	3247.43			954.707	168.455	38.502
						1217.75	6061.61	287.853			3296.37	8664.14	1950.79
						780.805	2092.4	1110.11			1593.48	6534.74	770.455
						925.967	3450.2	1026.78			317.013	1158.12	331.744
											73.134	192.112	1595.45
											670.983	11309.8	4722.48
											1814.09	3506.72	1559.24
											1161.82	2408.84	933.504
											1369.56	237.928	1029.74
											611.211	1549.48	1258.05
											246.04	1380.4	492.391
											1267.72	244.819	2632.19
											37.974	949.907	985.282
											511.192	3367.85	315.584
											293.82	1570.08	36.691
											1917.4	216.372	49.913
											332.78	970.097	147.948
											993.617	2199.93	375.289
											948.303	226.93	48.104
											703.828	13023.8	5256.26
											1782.91	3595.01	1547.77
											1192.34	2555.63	946.004
											1275.45	245.286	2755.11
											586.912	1667.72	1318.95
											352.549	763.293	1144.24
											235.906	1509.01	531.354
											886.944	4783.16	769.812
											1109.25	365.63	920.599
											562.075	5705.87	70.491
											308.818	1691.2	46.361
											501.298	3310.98	316.94
											1177.61	5447.43	698.716
											2513.36	7439.76	1720.4
											303.572	1237.69	338.908
											1745.68	203.382	41.03
											362.754	1072.23	145.619
