# Supplementary material for: Bright multicolor labeling of neuronal circuits with fluorescent proteins and chemical tags
Source: eLife. 2018 Nov 20;7:e40350. doi: 10.7554/eLife.40350 (PMC6245733; doi:10.7554/eLife.40350)
Supplement: Figure 7—source data 1. [file elife-40350-fig7-data1.xlsx]

## Sheet: Figure 7 - source data 1
	1*10^10					3*10^10					1*10^11
	mTurquoise2 intensity	EYFP intensity	tdTomato intensity			mTurquoise2 intensity	EYFP intensity	tdTomato intensity			mTurquoise2 intensity	EYFP intensity	tdTomato intensity
sample1					sample1					sample1
	2689.52	1044.28	2577.02			1405.56	2377.39	2347.23			2724.36	1879.61	13322.6
	6276.11	2866.63	3362.97			4975.85	2958.04	18710.1			3096.29	4350.82	12399.6
	826.559	430.36	1159.65			2689.4	1798.82	5962.75			2180.45	2335.6	7733.32
	1543.73	859.739	2371.28			533.829	323.016	1913.46			380.772	430.885	3047.5
	1680.29	91.445	275.23			1794.93	1457.61	4836.7			2086.1	2203.76	7110.56
	7529.18	3264.52	3299.38			361.954	244.582	1812.24			2181.9	1326.12	5091.79
	1419.13	1189.9	1895.45			2763.6	4717.48	9159.76			7390.35	5186.03	12546.8
	1723.91	518.412	822.273			1067.61	499.855	2815.82			2986.33	3345.37	7123.01
	2385.24	960.692	1697.09			1674.3	1368.39	2940.97			5734.47	3014.87	6642.55
	5056.02	2207.08	1663.18			952.646	1541.46	5081.86			5805.16	4942.59	17996.2
	828.071	281.958	441.138			617.365	389.155	1345.03			1596.34	1197.37	3596.03
	452.841	187.624	520.775			413.054	498.696	1008.59			3999.79	5165.27	15258.6
	1035.14	143.306	159.681			617.304	464.762	1626.17			6594.87	5171.07	18261.3
	3815.54	821.56	1183.62			2918.53	2275.08	8569.53			2469.32	1502.6	3630.78
	3695.28	1924.1	1320.6			797.853	547.011	1638.49			2276.55	2658.67	13359.7
	1212.95	763.303	1140.64			636.711	1041.97	3061.02			2139.46	1349.18	5874.8
	1566.17	563.011	397.621			571.514	975.104	1380.83			1302.78	1726.97	5870.36
	1632.06	432.476	28.313			2271.11	1760.24	3738.8			2046.95	1692.02	5919.83
	604.175	818.66	440.788			1400.89	407.714	2747.41			1416.58	504.252	2773.6
	2964.17	763.2	4705.12			2908.37	2188.76	7013.91			1126.28	772.849	3130.69
	2153.36	1333.64	3401.76			659.669	798.681	2523.2			1391.41	1303.57	7771.51
	3100.07	256.451	2381.45			526.669	982.614	1262.22			1488.63	1091.41	4843.22
	833.075	562.442	761.347			670.615	338.874	706.987			4963.31	5071.24	29417.9
	420.815	293.638	736.04			2003.03	1381.85	3382.51			6149.49	6155.49	22130.5
	983.19	302.086	309.639			809.72	285.271	1795.92			1478.2	2382.53	10603.8
	908.427	387.432	505.83			1113.37	432.949	832.322			2159.76	2233.83	10366.4
	893.154	779.532	687.429			661.871	1143.12	1036.97			1664.79	1262.77	4516.68
	3178.32	531.806	19.678			257.64	825.836	644.395			787.93	895.104	1653.55
	495.093	114.747	20.743			392.552	484.059	477.451			1037.37	587.213	1712.93
	2068.67	1202.5	2821.33			1580.06	394.403	920.055			870.4	841.304	2396.5
	1217.24	816.111	928.583			234.346	75.021	2117.45			686.864	742.759	2342.96
	2997.78	777.575	4338.03			244.454	861.779	694.529			322.725	303.682	979.75
	956.509	282.848	974.667			690.05	1062.3	1055.54			6306.21	6053.81	24421.4
	193.842	570.563	716.948			2014.24	3646.7	11360.1			5866.63	7748.62	21018.4
	1871.02	849.978	364.146			818.852	500.059	3716.5			11595.6	6254.44	17037.6
	1195.33	386.943	348.6			1800.89	1441.68	2089.88			2498.19	2299.96	10708.8
	603.535	148.155	24.318			4182.35	1567.01	3220.71			2079.2	2627.79	10923.1
	1445.95	269.861	20.501			833.502	1352.23	540.188			3186.58	2660.17	9753.12
	599.787	60.421	1149.92			1321.45	1994.57	2660.57			5815.35	3077.45	23885
	464.761	156.451	613.933			414.56	550.342	1200.4			4497.94	4317.52	11012
	1143.73	340.054	1877.68			484.201	161.726	271.347			5366.9	3834.68	22782.7
	621.863	219.554	608.235			926.762	1557.18	2223.28			1905.48	1498.33	5236.06
	690.806	44.445	13.334			1151.04	1716.88	1830.42			2169.96	2150.67	10950.6
	927.405	239.084	12.606			1652.7	1334.88	3332.21			1504.69	873.196	6379.03
	1352.09	370.729	995.097			1987.12	2103.32	2972.42			5266.31	5428.88	21715.4
	679.94	148.044	588.457			309.987	1741.73	1519.26			1734.12	1156.16	6286.39
	616.977	192.517	165.2			868.171	1242.36	1888.91			2587.59	2155.31	14307.7
	894.381	414.418	412.161			1324.53	2056.8	4524.8			2660.82	1879.08	8541.08
	303.643	36.532	511.438			1051.85	677.074	3290.87			3223.64	4300.84	19413.2
	161.814	210.264	446.607			332.573	2038.9	468.933			3127.68	3144.51	22525.4
	480.048	244.847	82.426			3507.76	2762.4	8268.79			6677.21	5275.93	39699.8
	1272.94	103.429	7.429			2082.11	1827.66	2994.84			1565.5	1435.64	3742.4
	725.376	30.909	11.733			930.113	1307.54	1417.63			2896.02	3203.58	18029.3
	16.306	269.301	280.808			1109.14	2062.45	3643.68			919.24	1328.7	3377.34
	1975.94	592.629	1696.64			3924.86	6862.43	24320.9			667.196	537.885	1195.82
	15.835	15.975	507.502			5215.25	5983.95	11365.6			744.957	529.473	981.209
	2937.26	80.538	15.423			2542.18	4379.26	5793.23			1348.49	2228.57	10675.4
	340.909	115.328	144.832			4053.99	4878.12	10148.6			1916.4	1242.21	5846.82
	10118.5	1201.65	1380.43			2300.43	4494.11	16547.9			2353.66	1818.85	9557.56
	587.741	324.193	514.212			5362.52	4511.69	12473.9			1016.26	1035	3067.8
	3060.48	2790.08	2790.08			5841.46	9928.48	12216.2			2008.22	977.382	3011.95
	7455.62	3754.57	3754.57			5382.68	4517.01	9172.94			715.113	851.497	1173.65
	2806.32	2189.45	2189.45			4495.91	7448.31	20016.2			1335.84	1107.85	5495.51
	1427.38	891.292	891.292			5851.63	6159.81	9338.06			2063.53	1270.27	2541.32
	625.524	148.721	148.721			2518.31	4240.48	4936.9			2242.87	1045.47	3320.3
	2022.78	307.716	307.716			2302.73	2819.32	4917			1857.52	1289.81	5108.53
	1964.55	581.873	1518.84			6408.17	5155.84	10561.9			760.11	525.744	873.275
	2169.82	675.386	601.996			6854.64	4054.62	10217.3			1350.66	1022.7	5419.19
	719.806	372.154	1021.48			3691.91	4055.56	5165.71			1276.15	832.112	5333.67
	142.035	71.928	291.539			999.38	1028.59	508.434			1989.38	1490.74	3974.64
	508.415	242.651	334.885			1080.27	778.548	1174.4			636.846	630.548	2254.51
	529.851	232.927	13.313			599.026	822.222	399.98			1440.53	721.511	3167.21
	395.502	144.858	268.158			3192.56	2803.19	7405.19			641.546	603.808	2058.85
	69.011	38.56	165.192			6707.26	3995.18	9507.83			1051.07	1377.52	6441.56
	1125.06	1317.79	1764.81			967.012	1898.6	1751.76			1684.16	1095.98	2801.11
	230.623	245.737	177.227			2090	3042.53	5960.89			1226.54	900.144	4027.42
	1006.18	44.237	61.63			1449.23	2386.31	4076.96			1563.28	1006.01	3603.26
	503.41	29.67	137.921			323.406	130.614	382.601		sample2
	779.272	106.635	13.489			6153.96	10193.9	15828.6			5103.85	2894.11	9666.72
	440.387	21.527	14.42			3063.52	2121.26	5106.33			6517.79	2999.08	9390.15
	413.736	112.666	467.183			5222.07	5380.49	10602.1			8875.08	5336.57	10977.6
	1342.29	316.784	1757.57			4367.05	4445.15	9146.49			5274.34	2908.31	7314.05
	1897.17	331.847	1117.11			2524.21	2885.37	5899.5			2280.12	1191.63	7523.18
	744.875	872.073	1141.06			5269.92	5256.29	10718.6			7445.57	5022.65	10681.1
	1145.07	99.033	657.218			3955.5	2150.98	7796.01			1713.77	959.099	1737.57
	277.477	348.266	415.601			980.099	1200.2	1285.96			5914.32	2978.57	9102.47
	396.395	191.026	278.22			1348.4	4514.06	1915.84			3858.78	3379.41	5400.5
	613.196	496.904	44.358			502.684	751.471	1714.87			3785.56	2368.64	5372.71
	418.908	370.426	539.047			2841.88	956.64	3352			8580.38	9348.34	11978.5
	375.501	186.387	268.397		sample2						7470.74	6457.47	16985.9
	280.558	324.559	404.483			1379.8	1872.24	1107.53			23272.6	13159.6	21890.1
	59.322	191.73	194.474			224.184	360.484	183.328			8704.67	4523.49	10259.5
	228.865	199.329	32.233			2049.46	1344.34	2290.1			4214.6	3159.14	5395.24
	1081.56	100.014	581.613			378.372	236.102	932.45			3167.14	1827.26	2888.66
	337.943	181.569	655.819			543.259	319.175	364.476			511.025	712.234	940.535
	961.802	179.51	517.118			3052.8	1838.14	3502.02			4070.4	2634.17	3232.52
	214.482	122.435	169.64			5014.99	2781.46	8967.72			3087.34	2158.03	4832.41
	655.908	228.795	766.451			661.356	408.804	677.067			11554.2	11540	10983.6
	240.826	123.381	292.506			2013.84	1274.6	2166.87			3149.56	1395	2548.91
	136.164	171.419	12.008			377.024	232.02	913.317			6232.15	2742.87	8220
	442.682	179.319	240.798			4153.33	2778.46	4815.14			1768.84	1671.79	1063.42
	436.812	127.552	510.079			1194.35	1604.05	1294.97			2743.86	1896.07	4422.34
	1118.21	270.238	401.606			1148.67	748.261	2599.51			1821.79	1055.95	2216.82
	790.039	369.913	899.691			2743.38	1972.57	1849.98			582.369	333.231	591.56
	527.383	216.934	289.382			722.662	406.625	307.152			1102.45	886.421	935.038
	238.22	133.023	318.072			1345.01	1757.52	3189.6			6501.99	7495.93	10652
	341.901	127.742	420.358			811.947	1091.81	623.884			1137.33	704.659	1100.59
	27.568	152.256	24.794			567.401	145.859	356.293			3160.69	1394.62	2451.14
	904.596	277.837	686.016			2338.21	1501.99	2033.11			1670.5	968.726	1284.19
	1372.36	411.04	781.605			1646.32	438.098	1712.95			2607.27	2608.32	4020.48
	484.19	122.994	754.858			3254.49	2080.86	3983.06			3220.91	2087.14	3978.8
	1192.26	170.293	289.399			613.975	503.483	299.431			3478.33	2121.15	4048.33
	915.302	167.133	147.76			812.676	478.621	879.01			2124.33	1973.21	3715.17
	423.106	476.209	476.209			567.782	616.103	728.339			1182.74	1007.8	1408.72
	121.978	292.257	292.257			590.122	405.298	778.557			818.891	841.575	2048.82
	60.594	152.174	152.174			906.937	1245.81	2043.81			782.235	525.078	1567.76
	845.009	407.207	407.207			657.121	610.162	2280.94			2864.57	1574.16	3799.49
	20.358	107.187	107.187			698.67	790.81	598.582			1394.92	1708.57	1896.49
	183.215	124.82	124.82			451.604	1446.06	1642.97			6048.76	2902.25	8852.31
	24.632	15.621	15.621			2063.45	2737.41	3301.43			11182.4	7879.28	6762.49
	998.432	525.906	525.906			5673.24	5421.49	5683.32			3861.08	3030.38	4571.09
	367.994	67.836	67.836			4924.74	7867.45	13457.8			1890.2	1687.48	2583.93
	1240.48	615.545	1100.72			1505.25	2091.24	1865.45			1938.55	1076.69	1193.76
	653.09	213.172	482.474			2916.06	4277.14	3591.31			570.602	377.741	672.023
	318.73	92.945	206.233			3780.88	3748.78	4512.21			6652.58	4890.88	10276.7
	8.097	17.363	1449.24			6165.18	4359.42	6284.68			4890.69	4709.98	5544.06
sample2						2075.32	3620.74	6850.59			2237.02	1285.1	1511.6
	1553.8	912.098	2324.65			5501.66	3888.53	4881.74			4667.65	2250.97	3996.12
	451.043	598.311	504.163			6477.38	8776.1	6660.69			11356.7	7304.54	6080.61
	1885.81	982.155	1435.08			225.765	444.364	717.717			5758.01	4191.59	8674.68
	986.93	1215.41	2987.3			6475.33	3426.15	6424.7			3707.7	3436.64	4018.02
	723.039	716.834	2222.07			3855.62	3758.93	3590.46			1490.13	668.447	2286
	1932.73	890.853	3305.94			1056.04	929.417	370.593			264.517	551.528	552.427
	1290.78	874.251	1037.94			1160.27	699.489	780.936			4877.9	2995.82	6710.82
	2607.09	3134.95	2424.74			1088	803.331	325.369			4446.5	2684.05	4178.52
	1047.12	706.239	2674.27			623.63	213.625	555.44			6259.87	3367.86	7364.61
	827.995	327.553	1084.49			6804.67	4906.24	6626.07			2160.93	1212.12	1177.15
	4018.89	2290.93	2785.34			1526.54	2128.65	2776.78			1087.8	1007.43	1196.55
	250.553	112.888	501.121			7483.52	3916.46	6842.98			2097.22	1166.39	2234.41
	1331.11	1154.5	850.968			4352.67	3791.57	3276.83			2963.17	1906.25	3448.12
	617.787	881.196	792.223			3185.41	3172.78	4848.89			1826.08	731.678	2075.12
	545.375	1756.96	849.17			7232.7	9785.45	10702.6			925.419	363.422	1591.87
	470.713	509.367	770.808			3541.21	2237.56	4017.19			2247.31	1462.32	1135.18
	1883.36	2644.04	1136.27			4496.28	5485.02	5426.55			1636.36	732.563	1295.59
	2251.1	1020.15	892.179			1523.5	1004.25	1230.43			2949.27	1559.09	2880.19
	565.253	785.773	260.008			4738.28	4118.9	6225.91			2455.64	1644.84	1369.37
	713.379	615.062	519.277			5564.71	4864.22	6921.64			624.338	504.041	633.113
	657.32	760.071	361.245			2661.01	2564.88	3885.09			6820.41	6390.95	8125.13
	723.004	564.831	1208.43			4453.28	2213.12	5648.89			2213.47	1480.91	3290.58
	564.919	967.936	1126.98			5795.06	4914.11	7652.96			6826.19	5545.68	8822.14
	799.44	1277.11	249.754			4656.88	1509.12	2080.41			1799.47	1173.47	3161.32
	329.266	316.562	604.514			976.281	1317.11	387.413			1336.66	1182.86	2976.89
	445.334	1316.23	1631.3			1037.01	1210.91	1157.01			2549.31	1711.37	3022.81
	213.588	285.93	629.301			456.775	503.469	785.953			3707.27	1348.22	2538.75
	827.195	674.133	1941.86			1222.65	1622.61	1339.98			7885.01	5184.78	11640
	197.994	93.674	521.71			1414.15	1737.22	930.577			1847.95	1088.14	1701.33
	5167.95	1067.62	12685			2110.37	2011.66	2095.27			585.43	700.634	1063.18
	1621.68	1236.77	2359.24			1533.81	1196.04	2324.64			2231.8	2386.31	4731.87
	1736.82	2075.84	6960.08			202.774	1024.74	729.939			3300.25	2650.87	2246.64
	3953.1	3742	25181.5			1435.35	2047.76	3383.87			1300.04	621.23	943.418
	1606.4	1630.18	7578.88			1261.09	1805.23	2649.33			1713.53	1246.27	3043.01
	415.934	699.307	636.234			800.266	972.408	1834.94			1621.47	1838.74	4643.2
	13.827	494.583	1313.2			592.279	500.587	822.883			2294.91	2138.6	4270.1
	571.369	1636.12	1634.21			704.88	246.434	486.582			1273.71	1031.11	1390.44
					sample3						1934.18	1658.77	2513.19
						2088.81	1833.43	4829.68			2066.56	1097.69	2291.76
						1951.98	2083.8	7499.83			951.98	771.705	1477.44
						561.051	540.176	1036.33			1550.48	1392	3927.45
						266.427	846.789	796.576			2373.99	2122.4	4969.48
						717.196	1247.92	3363.26			932.443	555.219	1267.2
						2729.03	2523.8	10185.8			503.79	709.507	1302.79
						1663.44	986.505	365.677			1912.18	1085.12	2311.59
						1105.8	1325.97	2456.34			2174.93	2009.92	3179.35
						1723.08	2209.02	1793.38			915.383	649.915	880.786
						185.075	93.872	656.717			308.768	205.644	1194.67
						4148.43	3418.33	9307.34			1734.35	1745.74	2344.4
						1279.26	1389.91	2854.16			439.119	429.34	1187.64
						231.22	531.139	458.266
						1743.18	1095.82	1942.56
						1034.64	1481.71	1933.23
						526.023	576.554	135.31
						1610.3	1095.74	1902.27
						1229.88	1283.59	3556.79
						980.159	146.376	1353.27
						1035.19	1450.54	879.812
						544.806	610.002	867.572
						8.563	382.748	333.39
						113.879	268.13	234.959
						77.389	75.152	73.587
						1276.34	1162.55	1205.04
						91.851	230.209	256.198
						1210.3	1003.46	468.231
						539.738	540.317	629.432
						279.35	366.223	57.909
						1184.47	1002.32	974.288
						113.705	249.75	234.185
						114.162	79.135	46.488
						1367.44	376.527	667.31
						1367.95	1016.66	1594.67
						1599.49	1065.34	513.544
						2014.31	4678.03	4139.61
						429.481	200.705	1468.62
						120.189	228.406	168.47
						751.357	832.402	1476.1
						2843.33	1623.74	2658.34
						3097.39	1501.37	7172.13
						377.691	413.319	602.996
						3075.22	1761.48	6844.39
						746.898	492.601	693.66
						2476.76	1583.79	5892.46
						1552.23	1235.21	1597.74
						2257.96	3459.96	4083.69
						1663.56	1136.85	660.796
						272.828	466.234	779.882
						222.235	486.041	895.476
						863.087	1583.38	1406.44
						258.895	428.965	187.092
						286.061	564.626	1423.89
						483.507	172.114	766.205
						1021.21	344.656	39.312
						1076.29	2151.62	1080.96
						358.77	225.913	248.378
