# Supplementary material for: Bright multicolor labeling of neuronal circuits with fluorescent proteins and chemical tags
Source: eLife. 2018 Nov 20;7:e40350. doi: 10.7554/eLife.40350 (PMC6245733; doi:10.7554/eLife.40350)
Supplement: Figure 8—source data 1. [file elife-40350-fig8-data1.xlsx]

## Sheet: Figure 8 - source data 1
	image1				image 2				image 3
	median intensity of axons				median intensity of axons				median intensity of axons
	median mTurquoise2 intensity	median EYFP intensity	median tdTomato intensity		median mTurquoise2 intensity	median EYFP intensity	median tdTomato intensity		median mTurquoise2 intensity	median EYFP intensity	median tdTomato intensity
axon number
1	16640	39680	36840		14080	34560	37120		10240	24320	26880
2	3840	15360	2560		3840	19200	2560		3840	12800	2560
3	15360	23040	32000		15360	20480	26880		14080	20480	28160
4	12800	30720	16640		10240	25600	15360		6400	15360	10240
5	6400	11520	14080		6400	10240	12800		7680	10240	10240
6	3840	11520	6400		3840	14080	5120		3840	8160	5120
7	7680	19200	17920		7680	20480	16640		5536	13328	12800
8	17856	38400	39832		12800	28160	26880		11104	25600	21824
9	8960	23696	29392		10240	25600	32640		10240	23040	28304
10	3840	8960	10240		5120	14080	20480
11	5120	9904	10560		5120	6400	3840
12	8960	25600	51200		11520	24320	26208		3840	7680	10240
13	7680	20288	11520		5120	11520	6400
14	11520	26880	43520		5120	8960	16640
median all axon	7680	20384	16640
	color ratio
	mTurquoise2 ratio	EYFP ratio	tdTomato ratio		mTurquoise2 ratio	EYFP ratio	tdTomato ratio		mTurquoise2 ratio	EYFP ratio	tdTomato ratio
axon number
1	2.16667	1.94662	2.21394		1.83333	1.69545	2.23077		1.33333	1.19309	1.61538
2	0.5	0.753532	0.153846		0.5	0.941915	0.153846		0.5	0.627943	0.153846
3	2	1.1303	1.92308		2	1.00471	1.61538		1.83333	1.00471	1.69231
4	1.66667	1.50706	1		1.33333	1.25589	0.923077		0.833333	0.753532	0.615385
5	0.833333	0.565149	0.846154		0.833333	0.502355	0.769231		1	0.502355	0.615385
6	0.5	0.565149	0.384615		0.5	0.690738	0.307692		0.5	0.400314	0.307692
7	1	0.941915	1.07692		1	1.00471	1		0.720833	0.653846	0.769231
8	2.325	1.88383	2.39375		1.66667	1.38148	1.61538		1.44583	1.25589	1.31154
9	1.16667	1.16248	1.76635		1.33333	1.25589	1.96154		1.33333	1.1303	1.70096
10	0.5	0.43956	0.615385		0.666667	0.690738	1.23077		n/a	n/a	n/a
11	0.666667	0.485871	0.634615		0.666667	0.313972	0.230769		n/a	n/a	n/a
12	1.16667	1.25589	3.07692		1.5	1.19309	1.575		0.5	0.376766	0.615385
13	1	0.99529	0.692308		0.666667	0.565149	0.384615		n/a	n/a	n/a
14	1.5	1.31868	2.61538		0.666667	0.43956	1		n/a	n/a	n/a
	0.342435	0.307658	0.349907		0.318312	0.294372	0.387317		0.32192	0.288061	0.390019
	0.35527	0.535416	0.109314		0.31333	0.590261	0.0964092		0.39008	0.489896	0.120024
	0.395775	0.223672	0.380553		0.432892	0.217465	0.349643		0.404678	0.221773	0.373549
	0.399323	0.361083	0.239594		0.379619	0.357569	0.262813		0.378401	0.342165	0.279434
	0.371255	0.251778	0.376967		0.395898	0.238658	0.365444		0.472202	0.237213	0.290586
	0.344884	0.389821	0.265295		0.333683	0.460974	0.205343		0.413905	0.331384	0.254711
	0.331253	0.312012	0.356734		0.332811	0.334378	0.332811		0.336224	0.304978	0.358798
	0.352135	0.285317	0.362548		0.357383	0.29623	0.346387		0.360264	0.312934	0.326801
	0.284866	0.283844	0.43129		0.292991	0.275973	0.431035		0.320159	0.271407	0.408434
	0.321555	0.282686	0.39576		0.257582	0.266882	0.475536		n/a	n/a	n/a
	0.373033	0.271869	0.355098		0.550324	0.259179	0.190497		n/a	n/a	n/a
	0.212141	0.228365	0.559494		0.351445	0.279538	0.369017		0.335087	0.252499	0.412415
	0.372079	0.370327	0.257593		0.412431	0.349628	0.237941		n/a	n/a	n/a
	0.276036	0.242669	0.481294		0.316522	0.208696	0.474783		n/a	n/a	n/a
