# Supplementary material for: Bright multicolor labeling of neuronal circuits with fluorescent proteins and chemical tags
Source: eLife. 2018 Nov 20;7:e40350. doi: 10.7554/eLife.40350 (PMC6245733; doi:10.7554/eLife.40350)
Supplement: Figure 8—source data 2. [file elife-40350-fig8-data2.xlsx]

## Sheet: Sheet1
Tetbow (gray scale) (μm)	Tetbow (fullcolor) (μm)
155.229	158.796
79.1304	312.254
43.3121	46.0855
15.1603	39.2887
26.2997	33.9096
19.1301	58.9507
65.0201	308.159
19.6729	315.818
28.2736	0.839477
24.0141	13.233
10.7234	9.761
10.2074	127.018
16.1988	8.23674
54.4391	229.833
13.4502	14.1041
4.72062	123.45
5.51054	72.7806
3.14146	260.045
33.1319	189.031
14.0742	290.878
35.1543	221.454
31.7786	52.5203
32.8754	107.554
4.86207	54.3406
13.2348	55.0118
4.5869	5.01791
25.0698	8.37324
16.9305	11.8511
3.66087	58.3329
15.4804	5.29815
17.2995	7.24911
18.4292	155.521
8.74169	43.6715
23.7569	22.8647
12.8298	42.5139
13.34	31.0328
36.0519	3.68241
36.8507	89.4716
62.1874	38.9529
11.9918	217.604
29.8394	28.9819
12.875	153.624
7.74941	48.8588
46.2426	128.677
9.16775	249.362
12.9206	9.71406
131.681	206.088
112.666	42.1146
18.9067	117.642
44.7847	47.2144
28.2039	12.879
26.2894	39.7171
23.1376	117.323
14.7729	63.6457
5.94831	17.1798
19.741	72.55
14.9961	30.2992
1.66503	170.257
4.7727	56.999
24.361	15.6819
10.1701	312.644
13.2461	59.4971
50.659	72.8113
7.21948	17.0037
6.68703	37.9838
22.9846	21.7598
29.4303	16.6502
9.42534	189.557
6.86506	23.9396
12.0871	1.61448
11.5136	47.5057
7.68485	46.3226
83.4124	130.452
10.2957	213.664
31.4067	23.8487
26.5828	87.0415
32.4304	9.64838
22.9092	170.018
16.5987	310.376
74.247	56.0031
30.5181	23.4108
28.2963	122.866
5.62624	106.946
12.3726	10.6668
52.7712	246.853
11.1242	73.8132
23.5264	318.953
1.26865	87.3126
5.62879	10.1291
6.5643	284.03
68.7738	77.8892
44.9903	77.2385
5.95551	5.47844
32.8753	304.837
32.5218	7.20392
8.95987	16.7007
8.96682	301.565
5.4962	28.6664
3.97022	23.589
8.37904	236.861
